# Supplementary material for: Strain variation in Candida albicans glycolytic gene regulation
Source: mSphere. 2024 Oct 21;9(11):e00579-24. doi: 10.1128/msphere.00579-24 (PMC11580466; doi:10.1128/msphere.00579-24)
Supplement: Table S1 — Strains, oligos, and plasmids. [file msphere.00579-24-s0001.xlsx]

## Sheet: Table S1A. Strain list
Candida albicans strains
Strain number	Parent Strain	Marker	Genotype	Note	Reference
MC22	N/A	NatS	Wild type SC5314		Fonzi et al., 1993
MC99	N/A	NatS	Clinical isolate P76067		Hirakawa et al., 2015
MC69	N/A	NatS	Clinical isolate P57055		Hirakawa et al., 2015
MC102	N/A	NatS	Clinical isolate P87		Hirakawa et al., 2015
MC63	N/A	NatS	Clinical isolate P75010		Hirakawa et al., 2015
MC5	MC22	His- NatR	SC5314 his1Δ::r3NAT1r3/his1Δ::r3NAT1r3	SC5314 his1Δ/Δ	Cravener et al., 2023
MC1	MC99	His- NatR	P76067 his1Δ::r3NAT1r3/his1Δ::r3NAT1r3	P76067 his1Δ/Δ	Cravener et al., 2023
MC2	MC69	His- NatR	P57055 his1Δ::r3NAT1r3/his1Δ::r3NAT1r3	P57055 his1Δ/Δ	Cravener et al., 2023
MC3	MC102	His- NatR	P87 his1Δ::r3NAT1r3/his1Δ::r3NAT1r3	P87 his1Δ/Δ	Cravener et al., 2023
MC4	MC63	His- NatR	P75010 his1Δ::r3NAT1r3/his1Δ::r3NAT1r3	P75010 his1Δ/Δ	Cravener et al., 2023
MK30	MC5	His+ NatR	SC5314 tye7Δ::r1HIS1r1/tye7Δ::r1HIS1r1, his1Δ::r3NAT1r3/his1Δ::r3NAT1r3	SC5314 tye7Δ/Δ	This study
MK24	MC1	His+ NatR	P76067 tye7Δ::r1HIS1r1/tye7Δ::r1HIS1r1, his1Δ::r3NAT1r3/his1Δ::r3NAT1r3	P76067 tye7Δ/Δ	This study
MK27	MC2	His+ NatR	P57055 tye7Δ::r1HIS1r1/tye7Δ::r1HIS1r1, his1Δ::r3NAT1r3/his1Δ::r3NAT1r3	P57055 tye7Δ/Δ	This study
MK42	MC3	His+ NatR	P87 tye7Δ::r1HIS1r1/tye7Δ::r1HIS1r1, his1Δ::r3NAT1r3/his1Δ::r3NAT1r3	P87 tye7Δ/Δ	This study
MK45	MC4	His+ NatR	P75010 tye7Δ::r1HIS1r1/tye7Δ::r1HIS1r1, his1Δ::r3NAT1r3/his1Δ::r3NAT1r3	P75010 tye7Δ/Δ	This study
MK39	MC5	His+ NatR	SC5314 gal4Δ::r1HIS1r1/gal4Δ::r1HIS1r1, his1Δ::r3NAT1r3/his1Δ::r3NAT1r3	SC5314 gal4Δ/Δ	This study
MK33	MC1	His+ NatR	P76067 gal4Δ::r1HIS1r1/gal4Δ::r1HIS1r1, his1Δ::r3NAT1r3/his1Δ::r3NAT1r3	P76067 gal4Δ/Δ	This study
MK36	MC2	His+ NatR	P57055 gal4Δ::r1HIS1r1/gal4Δ::r1HIS1r1, his1Δ::r3NAT1r3/his1Δ::r3NAT1r3	P57055 gal4Δ/Δ	This study
MK48	MC3	His+ NatR	P87 gal4Δ::r1HIS1r1/gal4Δ::r1HIS1r1, his1Δ::r3NAT1r3/his1Δ::r3NAT1r3	P87 gal4Δ/Δ	This study
MK51	MC4	His+ NatR	P75010 gal4Δ::r1HIS1r1/gal4Δ::r1HIS1r1, his1Δ::r3NAT1r3/his1Δ::r3NAT1r3	P75010 gal4Δ/Δ	This study
MK60	MC5	His+ NatS	SC5314 gal4Δ::r1HIS1r1/gal4Δ::r1HIS1r1, his1Δ::r3/his1Δ::r3	SC5314 gal4Δ/Δ	This study
MK66	MC1	His+ NatS	P76067 gal4Δ::r1HIS1r1/gal4Δ::r1HIS1r1, his1Δ::r3/his1Δ::r3	P76067 gal4Δ/Δ	This study
MK54	MC2	His+ NatS	P57055 gal4Δ::r1HIS1r1/gal4Δ::r1HIS1r1, his1Δ::r3/his1Δ::r3	P57055 gal4Δ/Δ	This study
MK57	MC3	His+ NatS	P87 gal4Δ::r1HIS1r1/gal4Δ::r1HIS1r1, his1Δ::r3/his1Δ::r3	P87 gal4Δ/Δ	This study
MK63	MC4	His+ NatS	P75010 gal4Δ::r1HIS1r1/gal4Δ::r1HIS1r1, his1Δ::r3/his1Δ::r3	P75010 gal4Δ/Δ	This study
MK75	MK60	His+ NatR	SC5314 gal4Δ::r1HIS1r1/gal4Δ::r1HIS1r1, his1::r3/his1::r3, tye7Δ::r3NAT1r3/tye7Δ::r3NAT1r3	SC5314 gal4Δ/Δ tye7Δ/Δ	This study
MK81	MK66	His+ NatR	P76067 gal4Δ::r1HIS1r1/gal4Δ::r1HIS1r1, his1::r3/his1::r3, tye7Δ::r3NAT1r3/tye7Δ::r3NAT1r3	P76067 gal4Δ/Δ tye7Δ/Δ	This study
MK69	MK54	His+ NatR	P57055 gal4Δ::r1HIS1r1/gal4Δ::r1HIS1r1, his1::r3/his1::r3, tye7Δ::r3NAT1r3/tye7Δ::r3NAT1r3	P57055 gal4Δ/Δ tye7Δ/Δ	This study
MK72	MK57	His+ NatR	P87 gal4Δ::r1HIS1r1/gal4Δ::r1HIS1r1, his1::r3/his1::r3, tye7Δ::r3NAT1r3/tye7Δ::r3NAT1r3	P87 gal4Δ/Δ tye7Δ/Δ	This study
MK78	MK63	His+ NatR	P75010 gal4Δ::r1HIS1r1/gal4Δ::r1HIS1r1, his1::r3/his1::r3, tye7Δ::r3NAT1r3/tye7Δ::r3NAT1r3	P75010 gal4Δ/Δ tye7Δ/Δ	This study
MK242	MK60	His+ NatR	SC5314 gal4Δ::rHIS1r/gal4Δ::rHIS1r, his1::r3/his1::r3, mdr1Δ::GAL4-NAT1/mdr1Δ::GAL4-NAT1	SC5314 gal4Δ/Δ +GAL4	This study
MK106	MK57	His+ NatR	P87 gal4Δ::rHIS1r/gal4Δ::rHIS1r, his1::r3/his1::r3, mdr1Δ::GAL4-NAT1/mdr1Δ::GAL4-NAT1	P87 gal4Δ/Δ +GAL4	This study

## Sheet: Table S1B. Oligo list
Oligonucleotides
Primer names	Sequence (5' → 3')
CaCas9/F	ATCTCATTAGATTTGGAACTTGTGGGTT
CaCas9/R	TTCGAGCGTCCCAAAACCTTCT
SNR52/F	AAGAAAGAAAGAAAACCAGGAGTGAA
sgRNA/R	ACAAATATTTAAACTCGGGACCTGG
sgRNA/F_TYE7	attgatatcggagttgcttgGTTTTAGAGCTAGAAATAGCAAGTTAAA
SNR52/R_TYE7	caagcaactccgatatcaatCAAATTAAAAATAGTTTACGCAAGTC
sgRNA/F_GAL4	gtaggtgattgagtcaatggGTTTTAGAGCTAGAAATAGCAAGTTAAA
SNR52/R_GAL4	ccattgactcaatcacctacCAAATTAAAAATAGTTTACGCAAGTC
sgRNA/F_NAT1	gtcacgacgttgtaaaacgaGTTTTAGAGCTAGAAATAGCAAGTTAAA
SNR52/R_NAT1	tcgttttacaacgtcgtgacCAAATTAAAAATAGTTTACGCAAGTC
SNR52/N	GCGGCCGCAAGTGATTAGACT
sgRNA/N	GCAGCTCAGTGATTAAGAGTAAAGATGG
TYE7 Check/F	CAGGAAATGTCCCTTCGTTTTCA
TYE7 Check int/R	TTCCAAAGCATCTAGTCTAGCTTG
GAL4 Check/F	ACCCCTAATCACTACCACCC
GAL4 Check int/R	GGACTTTGACTGGCGTAAAGG
HIS1 CrIME/F	GCGCAAGAAGCCTCAACT
HIS1 CrIME/R	GAGCTACAGGGCTTGACC
TYE7 Del rHISrSapI/F	tttgttttcattatttattattcatttatatttattataaacaggtgtcaacggtgtactaagcaattacaatttcaattCTCGAGGTCGACGGTATCG
TYE7 Del rHISrKpnI/R	aaatagcactaataataaaaaggacccagaagaaacgaaacaaataataaaaagactctaaaagaagaataaaaaaataaCCAATACGCAAACCGCC
GAL4 Del rHISrSapI/F	tttatttattaaattaattctcgtcaccttatagatacttttttttttattttaaatctttcgccaaactaccaacagccCTCGAGGTCGACGGTATCG
GAL4 Del rHISrKpnI/R	cctgatcaacacgggaacacatataacattaaacataaaacaatactaactaactaactaaacgataaaaaacaaactcaCCAATACGCAAACCGCC
Cd HIS1 Check int/R	GGCGCAACAGATATATTGGTGCTCG
NAT1 Check int/R	TCAATGGTGGATCAACTGGAACTTC
NAT1 CrlME/F	CAGACGCGTTGAATTGTCC
NAT1 CrlME/R	CACCATGACCTCTATGTTCTGG
TYE7 Del rNAT1rXmaI/F	tttgttttcattatttattattcatttatatttattataaacaggtgtcaacggtgtactaagcaattacaatttcaattGCTTTAATGCGGTAGTTTATCACAG
TYE7 Del rNAT1rBamHI/R	aaatagcactaataataaaaaggacccagaagaaacgaaacaaataataaaaagactctaaaagaagaataaaaaaataaGTGTGGTCGCCATGATCG
pNAT for adap/F	TTTCCCAGTCACGACGTT
pNAT 3'-> MDR1 adap/R	agaatcagtccttttctctttttaattattgattaatgtatctataacacgatatatctataggaaaacaatgacacctcGTGGAATTGTGAGCGGATA
GAL4 5'-> MDR1 up/F	cttttttttattccgtaacaatcatattataattttacattgccccaatagcaatacatatacttacatagaacttcataACCCAGATGACGAGGACTAT
GAL4 3'-> pNAT 5'/R	cgacgtcgggcccaattcgccctatagtgagtcgtattacaattcactggccgtcgttttacaacgtcgtgactgggaaaACTATGGAAATAAATACCACCTAACC
MDR1 Check/F	TGGGTGTTGCTACCAGTTAATCACAACG
MDR1 Check int/R	AGCACCCAAACTCCAAGCG

## Sheet: Table S1C. Plasmid list
Plasmids
Plasmid Name	Description	Marker	Reference
pV1093	CaCas9/sgRNA expression vector	ampR	Vyas et al., 2015
pMH01	pRS424 carrying C.d.HIS1 from pSN52 at KpnI site	ampR	Huang et al., 2017
pMH02	pRS424 carrying C.d.HIS1 from pSN52 at SapI site	ampR	Huang et al., 2017
pMH05	YEp24 carrying NAT1 from pNAT at XmaI site	ampR	Huang et al., 2019
pMH06	YEp24 carrying NAT1 from pNAT at BamHI site	ampR	Huang et al., 2019
pNAT	NAT1 marker	ampR	Min et al., 2016
