# Supplementary material for: Strain variation in Candida albicans glycolytic gene regulation
Source: mSphere. 2024 Oct 21;9(11):e00579-24. doi: 10.1128/msphere.00579-24 (PMC11580466; doi:10.1128/msphere.00579-24)
Supplement: Table S2 — Nanostring data. [file msphere.00579-24-s0002.xlsx]

## Sheet: Table S2A. Probe list
Genes for Nanostring probes
Gene	Glycolytic gene?	Function
PDC11	Yes	Pyruvate decarboxylase
PFK1	Yes	Phosphofructokinase alpha subunit
PFK2	Yes	Phosphofructokinase beta subunit
TPI1	Yes	Triose-phosphate isomerase
FBA1	Yes	Fructose-bisphosphate aldolase
PGK1	Yes	Phosphoglycerate kinase
HXK2	Yes	Hexokinase II
TDH3	Yes	NAD-linked glyceraldehyde-3-phosphate dehydrogenase
ENO1	Yes	Enolase
GPM1	Yes	Phosphoglycerate mutase
CDC19	Yes	Pyruvate kinase
PGI1	Yes	Glucose-6-phosphate isomerase
GLK1	Yes	Putative glucokinase fluconazole-induced
GLK4	Yes	Putative glucokinase
PDA1	No	Putative pyruvate dehydrogenase alpha chain
PDB1	No	Putative pyruvate dehydrogenase
PDX1	No	Pyruvate dehydrogenase complex protein X
NDE1	No	Putative NADH dehydrogenase
ADH2	No	Alcohol dehydrogenase switching
MDH1	No	Mitochondrial malate dehydrogenase
ICL1	No	Isocitrate lyase
SFC1	No	Putative succinate-fumarate transporter
HGT2	No	Putative MFS glucose transporter
MET18	No	Putative protein with a predicted role in nucleotide excision repair (NER) and RNA polymerase II (RNAP II) transcription
TLO34	No	Non-telomeric member of a family of telomere-proximal genes of unknown function
CWH8	No	Putative dolichyl pyrophosphate (Dol-P-P) phosphatase
LAP3	No	Putative aminopeptidase
AHP1	No	Alkyl hydroperoxide reductase
QDR1	No	Putative antibiotic resistance transporter
CTN3	No	Peroxisomal carnitine acetyl transferase
MEP2	No	Ammonium permease

## Sheet: Table S2B. tye7 data
Mean normalized counts and log2 fold change for tye7Δ/Δ among 5 strains.
Gene	SC5314 WT	P76067 WT	P57055 WT	P87 WT	P75010 WT	SC5314 tye7Δ/Δ	P76067 tye7Δ/Δ	P57055 tye7Δ/Δ	P87 tye7Δ/Δ	P75010 tye7Δ/Δ	SC5314 tye7Δ/Δ vs WT LFC	P76067 tye7Δ/Δ vs WT LFC	P57055 tye7Δ/Δ vs WT LFC	P87 tye7Δ/Δ vs WT LFC	P75010 tye7Δ/Δ vs WT LFC		Information: NanoString mean normalized count numbers (Mean number from every triplicate experiments) and log2 fold change of 5 clinical strains WT and tye7Δ/Δ mutants. Cells were grown in YPD at 30°C for 4 hours ARP3, CYP1, HDA1, TKL1 are control genes (grey)
PDC11	29197.7	21027.7	20482.9	115474	13952.8	10431.5	8015.58	6239.27	55544.4	5773.54	-1.48	-1.24	-1.71	-1.06	-1.27	PDC11
PFK1	1452.46	1433.42	1195.11	2387.27	1619.01	942.083	1011.96	798.03	891.8	1195.84	-0.576	-0.414	-0.586	-1.42	-0.439	PFK1
PFK2	3019.79	2208.34	2612.92	5314.61	2095.53	1930.45	1665.79	1652.43	1844.96	1468.22	-0.655	-0.401	-0.662	-1.53	-0.517	PFK2
TPI1	9054.22	4446.52	8594.77	21404.1	6355.48	6139.21	3428.66	5918	8147.19	5007.53	-0.567	-0.48	-0.538	-1.39	-0.344	TPI1
FBA1	15902.1	14775.4	17012.3	52165.7	12015.9	11178	12559.5	12408	18214.1	9507.8	-0.53	-0.396	-0.455	-1.52	-0.337	FBA1
PGK1	13130.1	11599.2	10702.9	34588.9	9864.68	9938.15	9537.97	7443.62	15363.1	7938.51	-0.45	-0.59	-0.523	-1.17	-0.31	PGK1
HXK2	9063.6	7796.94	8813.91	12631.6	6658.45	6861.64	6644.16	7097.76	7958.87	5131.35	-0.396	-0.326	-0.312	-0.665	-0.376	HXK2
TDH3	59888.1	50186.8	53639.3	151496	41781.5	48607	41630.6	40253.8	68051.6	35934.8	-0.36	-0.365	-0.414	-1.15	-0.217	TDH3
ENO1	36106.2	29954.1	31692.4	72645.9	20686.8	29212.9	23173	23905.2	36128.6	18464.4	-0.333	-0.351	-0.406	-1.01	-0.164	ENO1
GPM1	19065.2	15120.4	18055	49811.3	15074.9	14968.1	12427.4	14627.5	24899.1	13545.6	-0.315	-0.334	-0.304	-1	-0.154	GPM1
CDC19	22270.1	21958.7	21807	40922.9	19268.9	18336.5	18535.5	19175.2	19919.8	17067.7	-0.258	-0.119	-0.185	-1.04	-0.175	CDC19
PGI1	5161.36	4740.64	4821.89	9460.09	4324.66	4348.7	3951.03	3972.19	5083.26	3809.69	-0.229	-0.205	-0.28	-0.895	-0.183	PGI1
GLK1	435.817	592.393	399.213	756.447	358.3	426.453	539.17	371.98	687.173	276.023	0.0463	-0.0577	-0.1	-0.104	-0.38	GLK1
GLK4	551.957	1020.09	508.837	1072.46	512.303	575.983	893.037	423.883	974.973	430.27	0.018	-0.24	-0.266	-0.109	-0.256	GLK4
PDA1	19136.4	17187.9	17305.9	23215.3	16353.8	17502.2	15926.6	15864.2	26443.4	14529.6	-0.0846	-0.169	-0.125	0.19	-0.17	PDA1
PDB1	13863.7	14083	14356.7	20641.5	13668.7	13411.1	14466.1	12941.7	24411.6	12076.3	-0.0946	-0.281	-0.15	0.246	-0.175	PDB1
PDX1	2631.11	3116.93	2622.29	3335.24	2728.3	2561.65	2903.37	2455.81	4468.6	2419.39	-0.0202	-0.0273	-0.0938	0.433	-0.173	PDX1
NDE1	5645.8	5236.79	4946.35	5125.53	5071.66	4763.48	5058.59	4653.92	4929.35	4488.1	-0.242	-0.212	-0.0859	-0.0493	-0.175	NDE1
ADH2	339.193	567.397	162.403	429.843	141.62	496.293	343.417	130.59	303.093	113.52	0.711	-0.865	-0.335	-0.451	-0.319	ADH2
MDH1	989.793	1112.3	1607.53	904.457	919.567	1192.78	1142.16	1653.82	797.363	886.383	0.309	0.00792	0.0447	-0.15	-0.0524	MDH1
ICL1	306.28	343.173	279.79	322.237	246.427	820.93	312.857	249.107	284.627	178.817	1.48	-0.167	-0.166	-0.0831	-0.474	ICL1
SFC1	214.667	265.027	296.077	278.887	262.463	337.22	213.257	286.817	203.613	204.94	0.802	-0.0369	-0.0427	-0.364	-0.362	SFC1
HGT2	185.427	271.197	271.54	211	258.927	327.99	223.367	203.653	210.227	185.073	0.907	-0.324	-0.431	0.153	-0.497	HGT2
MET18	609.067	512.013	615.897	615.383	689.667	589.513	549.223	611.937	511.027	677.14	-0.0774	0.0527	-0.00912	-0.224	-0.0222	MET18
TLO34	155.787	155.907	140.603	293.107	129.86	134.2	139.69	136.473	205.82	104.117	0.0201	0.0531	-0.024	-0.428	-0.334	TLO34
CWH8	1295.41	3550.67	1024.72	1528.88	1087.7	1329.61	3448.87	1088.33	1152.53	1108.1	0.034	-0.0156	0.0894	-0.392	0.031	CWH8
LAP3	150.583	182.887	196.07	240.627	179.807	165.187	167.657	185.373	154.777	159.437	0.0998	-0.177	-0.078	-0.556	-0.165	LAP3
AHP1	2996.27	5097.2	3642.21	4790.67	1769.08	3268.84	4683.24	3479.58	5036.93	1538.7	0.123	-0.0575	-0.0655	0.0796	-0.201	AHP1
QDR1	88.98	104.743	147.147	120.12	119.727	97.89	113.37	113.693	88.7533	98.0533	0.188	0.251	-0.392	-0.21	-0.291	QDR1
CTN3	126.083	138.543	189.143	156.613	135.153	126.317	142.633	150.827	129.597	113.787	0.371	0.202	-0.349	0.14	-0.243	CTN3
MEP2	136.2	132.94	186.863	194.463	150.597	217.74	127.43	138.623	127.757	126.587	0.973	0.26	-0.457	-0.483	-0.25	MEP2
ARP3	1061.73	1168.89	1070.39	980.957	1071.8	1026.18	1120.72	1099.96	909.583	997.29
CYP1	7847.53	6823.33	8212.15	8824.3	7940.65	8233.07	7118.52	7876.17	8168.38	7888.53
HDA1	506.623	468.737	506.16	495.11	489.117	488.48	488.033	501.247	470.52	559.897
TKL1	11508.8	12994.6	10934.5	11350.3	11678.8	11779.9	12480.1	11191.8	13910.1	11028.8

## Sheet: Table S2C. gal4 data
Mean normalized counts and log2 fold change for gal4Δ/Δ among 5 strains.
Gene	SC5314 WT	P76067 WT	P57055 WT	P87 WT	P75010 WT	SC5314 gal4Δ/Δ	P76067 gal4Δ/Δ	P57055 gal4Δ/Δ	P87 gal4Δ/Δ	P75010 gal4Δ/Δ	SC5314 gal4Δ/Δ vs WT LFC	P76067 gal4Δ/Δ vs WT LFC	P57055 gal4Δ/Δ vs WT LFC	P87 gal4Δ/Δ vs WT LFC	P75010 gal4Δ/Δ vs WT LFC		Information: NanoString mean normalized count numbers (Mean number from every triplicate experiments) and log2 fold change of 5 clinical strains WT and gal4Δ/Δ mutants. Cells were grown in YPD at 30°C for 4 hours ARP3, CYP1, HDA1, TKL1 are control genes (grey)
PDC11	29197.7	21027.7	20482.9	115474	13952.8	91685.8	27120.7	36673.2	98340.3	18467.5	1.65	0.515	0.842	-0.232	0.398	PDC11
PFK1	1452.46	1433.42	1195.11	2387.27	1619.01	2577.36	1323.3	1376.69	2214.14	1661.79	0.887	-0.0224	0.209	-0.0999	0.0394	PFK1
PFK2	3019.79	2208.34	2612.92	5314.61	2095.53	4229.78	2025.2	3092.34	4582.79	2022.98	0.481	-0.117	0.247	-0.209	-0.05	PFK2
TPI1	9054.22	4446.52	8594.77	21404.1	6355.48	14589.6	3929.4	8372.79	17830	5577.67	0.682	-0.283	-0.0366	-0.263	-0.189	TPI1
FBA1	15902.1	14775.4	17012.3	52165.7	12015.9	29342.1	12893.3	15090.4	45261.4	9441.55	0.863	-0.358	-0.173	-0.204	-0.349	FBA1
PGK1	13130.1	11599.2	10702.9	34588.9	9864.68	12659.1	6552.51	6164.33	18014.4	4871.56	-0.102	-1.13	-0.794	-0.94	-1.02	PGK1
HXK2	9063.6	7796.94	8813.91	12631.6	6658.45	10346.9	7737.74	9286.81	11119.6	5871.06	0.197	-0.106	0.0762	-0.181	-0.182	HXK2
TDH3	59888.1	50186.8	53639.3	151496	41781.5	87136.9	24380.5	30738.8	120090	19282.4	0.481	-1.14	-0.804	-0.335	-1.12	TDH3
ENO1	36106.2	29954.1	31692.4	72645.9	20686.8	27586.2	11723.2	13788.8	37347.6	8475.73	-0.418	-1.33	-1.2	-0.962	-1.29	ENO1
GPM1	19065.2	15120.4	18055	49811.3	15074.9	17918.7	8644.97	11408	26891.3	9420.91	-0.0568	-0.859	-0.663	-0.89	-0.679	GPM1
CDC19	22270.1	21958.7	21807	40922.9	19268.9	20565.5	8556.04	11887.1	29566.3	9661.99	-0.0924	-1.24	-0.876	-0.471	-0.998	CDC19
PGI1	5161.36	4740.64	4821.89	9460.09	4324.66	7308.97	3656.61	4598.83	9899.98	3745.9	0.521	-0.317	-0.0684	0.0678	-0.208	PGI1
GLK1	435.817	592.393	399.213	756.447	358.3	476.31	195.94	345.03	417.087	168.63	0.202	-1.56	-0.217	-0.862	-1.13	GLK1
GLK4	551.957	1020.09	508.837	1072.46	512.303	619.49	297.537	441.143	642.34	234.7	0.124	-1.86	-0.211	-0.734	-1.18	GLK4
PDA1	19136.4	17187.9	17305.9	23215.3	16353.8	6019.37	5591.09	5939.66	7341.32	5666.65	-1.63	-1.68	-1.54	-1.66	-1.53	PDA1
PDB1	13863.7	14083	14356.7	20641.5	13668.7	6293.46	6809.93	6437.17	8387.54	6218.38	-1.19	-1.37	-1.16	-1.3	-1.14	PDB1
PDX1	2631.11	3116.93	2622.29	3335.24	2728.3	1031.86	1534.34	1317.2	1331.91	1247.62	-1.35	-0.951	-0.999	-1.33	-1.13	PDX1
NDE1	5645.8	5236.79	4946.35	5125.53	5071.66	2999.98	3348.66	2740.93	2454.18	2762.13	-0.914	-0.809	-0.852	-1.06	-0.882	NDE1
ADH2	339.193	567.397	162.403	429.843	141.62	262.197	446.313	139.94	209.733	117.457	-0.256	-0.475	-0.224	-1.03	-0.269	ADH2
MDH1	989.793	1112.3	1607.53	904.457	919.567	1049.3	1198.62	1688.27	915.053	887.343	0.121	0.0788	0.0739	0.0487	-0.0488	MDH1
ICL1	306.28	343.173	279.79	322.237	246.427	304.073	277.767	259.083	251.09	187.427	0.00178	-0.34	-0.109	-0.278	-0.423	ICL1
SFC1	214.667	265.027	296.077	278.887	262.463	196.38	214.5	290.683	232.863	228.383	-0.0425	-0.0225	-0.0252	-0.175	-0.197	SFC1
HGT2	185.427	271.197	271.54	211	258.927	217.553	226.253	253.687	222.317	194.657	0.27	-0.298	-0.09	0.239	-0.416	HGT2
MET18	609.067	512.013	615.897	615.383	689.667	772.457	574.517	631.143	695.82	694.757	0.315	0.119	0.0351	0.23	0.0165	MET18
TLO34	155.787	155.907	140.603	293.107	129.86	128.397	127.637	133.57	227.603	114.663	-0.0747	-0.0801	-0.0678	-0.294	-0.165	TLO34
CWH8	1295.41	3550.67	1024.72	1528.88	1087.7	2578.87	4468.63	1186.86	2447.27	1175.06	0.995	0.359	0.215	0.705	0.116	CWH8
LAP3	150.583	182.887	196.07	240.627	179.807	196.867	175.96	213.997	221.957	164.55	0.355	-0.0934	0.152	-0.00832	-0.117	LAP3
AHP1	2996.27	5097.2	3642.21	4790.67	1769.08	2938.26	2588.59	1796.02	1520.46	447.2	-0.0336	-0.915	-1.03	-1.66	-2.01	AHP1
QDR1	88.98	104.743	147.147	120.12	119.727	74.9033	89.4533	132.353	120.453	94.7	-0.3	-0.107	-0.158	-0.109	-0.358	QDR1
CTN3	126.083	138.543	189.143	156.613	135.153	112.51	120.397	181.57	164.353	130.147	0.149	-0.045	-0.0609	0.087	-0.0398	CTN3
MEP2	136.2	132.94	186.863	194.463	150.597	97.49	109.343	154.047	140.39	130.107	-0.34	0.0345	-0.299	-0.355	-0.205	MEP2
ARP3	1061.73	1168.89	1070.39	980.957	1071.8	1222.56	1205.66	1187.43	1057	1129.52
CYP1	7847.53	6823.33	8212.15	8824.3	7940.65	8616.01	7581.24	8616.98	10137	8370.08
HDA1	506.623	468.737	506.16	495.11	489.117	437.387	462.567	483.793	462.673	516.627
TKL1	11508.8	12994.6	10934.5	11350.3	11678.8	10555.3	11512.4	9821.12	9829.79	9950.74

## Sheet: Table S2D. gal4tye7 data
Mean normalized counts and log2 fold change for gal4Δ/Δ tye7Δ/Δ among 5 strains.
Gene	SC5314 WT	P76067 WT	P57055 WT	P87 WT	P75010 WT	SC5314 gal4Δ/Δtye7Δ/Δ	P76067 gal4Δ/Δtye7Δ/Δ	P57055 gal4Δ/Δtye7Δ/Δ	P87 gal4Δ/Δtye7Δ/Δ	P75010 gal4Δ/Δtye7Δ/Δ	SC5314 gal4Δ/Δtye7Δ/Δ vs WT LFC	P76067 gal4Δ/Δtye7Δ/Δ vs WT LFC	P57055 gal4Δ/Δtye7Δ/Δ vs WT LFC	P87 gal4Δ/Δtye7Δ/Δ vs WT LFC	P75010 gal4Δ/Δtye7Δ/Δ vs WT LFC		Information: NanoString mean normalized count numbers (Mean number from every triplicate experiments) and log2 fold change of 5 clinical strains WT and gal4Δ/Δ tye7Δ/Δ mutants. Cells were grown in YPD at 30°C for 4 hours ARP3, CYP1, HDA1, TKL1 are control genes (grey)
PDC11	29197.7	21027.7	20482.9	115474	13952.8	7824.04	3176.15	3876.77	14228.3	3228.62	-1.9	-2.58	-2.4	-3.02	-2.11	PDC11
PFK1	1452.46	1433.42	1195.11	2387.27	1619.01	737.463	758.113	633.263	521.807	936.34	-0.93	-0.833	-0.926	-2.2	-0.792	PFK1
PFK2	3019.79	2208.34	2612.92	5314.61	2095.53	1091.51	1163.17	1384.4	981.573	1130.33	-1.48	-0.922	-0.919	-2.44	-0.893	PFK2
TPI1	9054.22	4446.52	8594.77	21404.1	6355.48	4031.35	2230.99	3518.42	2996.63	2984.81	-1.17	-1.1	-1.29	-2.84	-1.09	TPI1
FBA1	15902.1	14775.4	17012.3	52165.7	12015.9	6985.09	8046.62	7634.3	8158.67	6411.02	-1.21	-1.04	-1.16	-2.68	-0.907	FBA1
PGK1	13130.1	11599.2	10702.9	34588.9	9864.68	3169.58	4159.06	3055.8	3349.79	3157.59	-2.1	-1.79	-1.81	-3.37	-1.64	PGK1
HXK2	9063.6	7796.94	8813.91	12631.6	6658.45	5250.77	5495.95	5318.81	5126.91	4201.37	-0.782	-0.599	-0.729	-1.3	-0.665	HXK2
TDH3	59888.1	50186.8	53639.3	151496	41781.5	16933.9	11287.3	9502.83	14671.9	8253.49	-1.88	-2.25	-2.5	-3.37	-2.34	TDH3
ENO1	36106.2	29954.1	31692.4	72645.9	20686.8	7702.6	7077.88	6778.29	5390.97	5242.17	-2.26	-2.06	-2.23	-3.75	-1.98	ENO1
GPM1	19065.2	15120.4	18055	49811.3	15074.9	7572.94	6840.95	7638.79	8011.18	7810.22	-1.3	-1.2	-1.24	-2.64	-0.949	GPM1
CDC19	22270.1	21958.7	21807	40922.9	19268.9	5650.5	6445.08	6783.75	5201.39	7345.81	-1.96	-1.64	-1.69	-2.98	-1.39	CDC19
PGI1	5161.36	4740.64	4821.89	9460.09	4324.66	3039.07	2828.58	2968.71	2880.07	2790.88	-0.746	-0.688	-0.702	-1.71	-0.632	PGI1
GLK1	435.817	592.393	399.213	756.447	358.3	165.207	206.313	289.503	213.36	159.457	-1.36	-1.48	-0.473	-1.82	-1.19	GLK1
GLK4	551.957	1020.09	508.837	1072.46	512.303	193.33	279.44	336.157	243.74	198.487	-1.59	-1.94	-0.609	-2.14	-1.4	GLK4
PDA1	19136.4	17187.9	17305.9	23215.3	16353.8	5331.16	4787.72	4982.29	8385.22	5040.97	-1.8	-1.9	-1.8	-1.47	-1.7	PDA1
PDB1	13863.7	14083	14356.7	20641.5	13668.7	5594.13	5887.85	5317.06	9104.28	5080.58	-1.36	-1.58	-1.43	-1.18	-1.43	PDB1
PDX1	2631.11	3116.93	2622.29	3335.24	2728.3	1010.27	1439.4	1184.79	1513.81	1174.17	-1.37	-1.04	-1.15	-1.13	-1.22	PDX1
NDE1	5645.8	5236.79	4946.35	5125.53	5071.66	1928.72	2950.85	2404.08	1936.28	2396.56	-1.55	-0.99	-1.04	-1.4	-1.08	NDE1
ADH2	339.193	567.397	162.403	429.843	141.62	88.35	237.84	164.287	107.837	88.7367	-1.9	-1.4	0.04	-1.99	-0.692	ADH2
MDH1	989.793	1112.3	1607.53	904.457	919.567	1026.98	1335.28	1686.87	983.977	917.32	0.0956	0.237	0.0736	0.169	0.00264	MDH1
ICL1	306.28	343.173	279.79	322.237	246.427	249.183	276.32	339.107	253.28	175.58	-0.268	-0.34	0.296	-0.216	-0.483	ICL1
SFC1	214.667	265.027	296.077	278.887	262.463	165.233	245.383	329.427	202.49	210.317	-0.246	0.184	0.169	-0.318	-0.305	SFC1
HGT2	185.427	271.197	271.54	211	258.927	183.553	246.103	272.427	198.863	154.627	0.0513	-0.165	0.025	0.133	-0.756	HGT2
MET18	609.067	512.013	615.897	615.383	689.667	775.75	652.29	719.263	642.783	753.893	0.334	0.311	0.232	0.134	0.139	MET18
TLO34	155.787	155.907	140.603	293.107	129.86	126.31	142.727	141.78	214.843	103.52	-0.0267	0.108	0.0377	-0.301	-0.303	TLO34
CWH8	1295.41	3550.67	1024.72	1528.88	1087.7	2436.59	5450.02	1560.84	1807.06	1385.16	0.917	0.647	0.614	0.271	0.358	CWH8
LAP3	150.583	182.887	196.07	240.627	179.807	136.733	194.537	245.1	171.287	131.44	-0.163	0.0655	0.369	-0.328	-0.438	LAP3
AHP1	2996.27	5097.2	3642.21	4790.67	1769.08	1723.63	1821.67	1269.09	718.283	423.007	-0.803	-1.43	-1.53	-2.74	-2.09	AHP1
QDR1	88.98	104.743	147.147	120.12	119.727	77.8933	131.313	144.79	85.8667	89.4967	-0.106	0.516	-0.0115	-0.123	-0.407	QDR1
CTN3	126.083	138.543	189.143	156.613	135.153	117.35	159.713	209.343	146.7	128.213	0.298	0.417	0.167	0.211	-0.0495	CTN3
MEP2	136.2	132.94	186.863	194.463	150.597	93.44	130.073	193.917	129.33	109.707	-0.314	0.314	0.061	-0.374	-0.445	MEP2
ARP3	1061.73	1168.89	1070.39	980.957	1071.8	1241.07	1196.68	1249.87	1084.7	1145.11
CYP1	7847.53	6823.33	8212.15	8824.3	7940.65	8171.44	7434.49	8343.28	9177.43	8122.93
HDA1	506.623	468.737	506.16	495.11	489.117	445.297	482.507	507.527	451.287	530.643
TKL1	11508.8	12994.6	10934.5	11350.3	11678.8	10762.5	11340.2	9190.47	10834.7	9841.26

## Sheet: Table S2E.  Raw counts
Gene	SC5314 WT 1	SC5314 WT 2	SC5314 WT 3	SC5314 tye7Δ/Δ 1	SC5314 tye7Δ/Δ 2	SC5314 tye7Δ/Δ 3	SC5314 gal4Δ/Δ 1	SC5314 gal4Δ/Δ 2	SC5314 gal4Δ/Δ 3	SC5314 gal4Δ/Δtye7Δ/Δ 1	SC5314 gal4Δ/Δtye7Δ/Δ 2	SC5314 gal4Δ/Δtye7Δ/Δ 3	P76067 WT 1	P76067 WT 2	P76067 WT 3	P76067 tye7Δ/Δ 1	P76067 tye7Δ/Δ 2	P76067 tye7Δ/Δ 3	P76067 gal4Δ/Δ 1	P76067 gal4Δ/Δ 2	P76067 gal4Δ/Δ 3	P76067 gal4Δ/Δtye7Δ/Δ 1	P76067 gal4Δ/Δtye7Δ/Δ 2	P76067 gal4Δ/Δtye7Δ/Δ 3	P57055 WT 1	P57055 WT 2	P57055 WT 3	P57055 tye7Δ/Δ 1	P57055 tye7Δ/Δ 2	P57055 tye7Δ/Δ 3	P57055 gal4Δ/Δ 1	P57055 gal4Δ/Δ 2	P57055 gal4Δ/Δ 3	P57055 gal4Δ/Δtye7Δ/Δ 1	P57055 gal4Δ/Δtye7Δ/Δ 3	P57055 gal4Δ/Δtye7Δ/Δ 2	P87 WT 1	P87 WT 2	P87 WT 3	P87 tye7Δ/Δ 1	P87 tye7Δ/Δ 2	P87 tye7Δ/Δ 3	P87 gal4Δ/Δ 1	P87 gal4Δ/Δ 2	P87 gal4Δ/Δ 3	P87 gal4Δ/Δtye7Δ/Δ 1	P87 gal4Δ/Δtye7Δ/Δ 2	P87 gal4Δ/Δtye7Δ/Δ 3	P75010 WT 1
ADH2	722	141	161	453	490	648	175	439	113	76	114	92	1027	141	790	404	307	459	425	630	474	268	257	70	60	133	124	174	181	191	182	77	50	66	109	109	336	392	485	334	311	390	89	135	66	56	110	89	56
AHP1	3503	3123	2718	2949	3293	4229	2538	3200	1900	1513	2256	1735	4161	5893	6873	4008	5208	7418	2878	2884	3117	1482	2064	856	1214	2797	3338	5532	3930	5412	1841	983	865	527	919	750	4794	4456	4389	7962	4703	5331	904	1043	343	349	709	663	667
CDC19	25522	22659	19972	16242	18166	24553	17873	21715	13648	4745	7246	6054	17522	24311	27915	16363	20522	28628	9645	9776	9924	5020	6959	3336	7296	16497	20201	30599	21469	29969	12378	6581	5573	2634	4888	4317	42086	36125	38509	32154	18564	20663	14889	21842	7325	2353	5344	4963	7182
CTN3	104	107	101	128	142	124	107	91	85	107	162	107	135	128	169	161	140	185	127	130	156	116	183	83	67	147	161	222	194	220	206	90	87	90	142	127	170	132	146	199	134	127	73	80	59	73	159	119	55
CWH8	1539	1326	1178	1167	1346	1757	2210	2625	1800	2102	3138	2535	3136	4154	4743	2998	3811	5417	5224	4850	5256	4404	5797	2761	340	781	950	1629	1237	1785	1234	636	576	636	1061	1000	1537	1362	1457	1836	1089	1196	1375	1718	574	848	1812	1703	436
ENO1	42981	38391	33147	26635	28128	39140	24513	29008	17944	6385	10083	8192	26771	35388	39619	19904	25072	37546	13835	13192	13185	5657	7743	3523	10535	23677	29880	37556	27293	37233	14612	7631	6355	2567	4984	4331	77297	63461	66774	56402	34013	38419	18872	27713	9183	2470	5490	5125	7732
FBA1	18788	17161	14277	10886	10434	14442	25966	30680	19286	6379	9175	6717	15279	19590	21934	11100	13705	19654	15293	14334	14601	6493	8708	4011	5615	12795	16046	18553	14634	19636	15843	8426	6954	2951	5527	4857	56890	44688	47646	27863	17754	19100	23811	32865	10959	3669	8725	7517	4550
GLK1	443	446	392	426	416	512	441	464	319	157	188	174	518	659	761	467	618	819	221	225	226	172	226	98	137	321	339	587	431	568	355	194	161	115	223	168	811	678	672	1179	632	674	263	255	98	92	231	202	158
GLK4	655	576	534	537	607	685	525	662	417	179	241	193	1066	1223	1306	845	921	1376	397	312	312	235	307	131	186	386	429	647	506	649	471	218	225	126	260	206	1173	949	945	1512	957	1001	387	413	152	118	258	210	203
GPM1	21884	19733	16411	13933	14314	19785	15728	19114	11640	6507	10098	7644	14547	18837	20438	10976	13601	19404	10291	9606	9758	5551	7387	3398	6006	13715	16751	23295	16735	22415	12272	6302	5187	2894	5528	4954	53735	42742	45940	39120	23916	25788	13840	19985	6491	3620	8497	7410	5738
HGT2	220	154	186	371	376	258	159	239	163	171	195	208	350	209	367	232	223	319	291	266	219	248	281	84	108	200	213	294	272	289	279	133	119	112	197	163	222	196	184	279	223	230	120	154	55	99	207	169	108
HXK2	10507	9627	7974	6425	6655	8892	8803	11010	6967	4585	6803	5367	7942	9925	10664	5994	7082	10421	9161	8737	8643	4370	5810	2847	2895	6769	8189	11052	8096	11166	9826	5037	4378	2018	3985	3330	13749	10833	11548	12591	7723	8098	6070	7756	2703	2354	5478	4630	2519
ICL1	546	192	232	872	844	855	177	452	189	222	265	294	466	260	429	344	298	434	343	298	312	249	272	134	105	219	221	376	308	371	278	132	128	151	220	206	282	291	340	377	300	314	122	183	65	126	263	216	98
LAP3	176	156	150	197	154	163	180	154	158	122	195	123	226	201	205	169	182	228	241	171	192	158	207	98	72	170	140	277	240	264	218	110	110	104	172	146	267	203	219	237	162	150	112	137	64	74	204	145	71
MDH1	1120	1001	879	1185	1148	1462	869	1118	725	942	1346	985	1105	1323	1469	1030	1237	1765	1439	1307	1366	1051	1465	673	505	1269	1514	2540	1881	2645	1804	918	786	668	1193	1072	972	789	824	1244	774	823	494	626	229	449	1078	870	333
MEP2	156	113	101	296	176	200	81	73	87	93	120	83	111	128	137	143	135	153	117	125	133	105	155	58	69	145	152	215	174	197	165	90	66	88	145	99	184	166	203	210	119	130	61	92	43	67	132	107	77
MET18	709	650	570	592	535	757	665	750	560	712	994	761	520	616	684	504	573	864	638	610	723	516	695	337	198	476	580	896	770	921	690	360	272	290	498	458	637	560	558	770	488	555	366	486	175	311	663	570	273
NDE1	6587	6130	4855	4557	4482	6222	2658	3148	1962	1651	2637	1904	5749	7016	7257	4597	5475	7762	4063	3657	3768	2404	3102	1500	1563	3908	4631	7055	5397	7394	2960	1448	1300	945	1745	1501	5653	4279	4742	7748	4798	5034	1311	1739	600	896	2098	1708	1975
PDA1	21765	19766	16307	16197	16814	23165	5167	6546	3925	4617	7158	5301	16331	22198	23040	14026	17543	24782	6674	6234	6271	3786	5196	2429	5802	13319	15739	24870	18012	24902	6391	3153	2814	1938	3557	3193	25135	19974	21275	40799	25832	27429	3818	5360	1787	3882	8723	7723	6286
PDB1	16942	15239	12483	12616	12980	17334	5507	6586	4184	4999	7622	5297	17472	21348	21167	13095	15441	22583	8561	7448	7354	4860	6113	2989	4797	11166	12965	19581	15039	20557	6921	3497	2981	2054	3887	3353	23291	17252	18613	36990	24231	25366	4427	6071	2031	4265	9752	8028	5402
PDC11	33070	29701	27571	9135	10527	13858	79591	94544	62378	6541	10322	8195	15979	22463	27737	7017	8937	12395	29775	31128	32110	2459	3466	1636	6814	15052	19586	9896	6966	9840	38411	20321	17079	1446	2880	2487	117149	104619	107286	89761	50630	58784	50809	70985	24360	6634	14175	13580	5135
PDX1	2985	2728	2364	2369	2463	3390	833	1105	727	857	1348	1032	2535	3664	4070	2626	3165	4445	1768	1712	1783	1126	1577	731	853	2047	2420	3924	2759	3820	1402	690	639	482	814	753	3454	3007	3052	7146	4262	4575	722	929	326	716	1560	1377	1042
PFK1	1639	1477	1241	888	888	1247	2218	2680	1755	613	945	798	1192	1576	1895	879	1136	1566	1560	1495	1484	593	862	370	431	850	1088	1217	907	1286	1453	753	645	261	427	404	2433	2189	2181	1421	841	927	1112	1582	568	236	546	489	602
PFK2	3488	3111	2824	1795	1898	2485	3613	4478	2851	915	1365	1198	2006	2607	2959	1463	1847	2582	2272	2303	2371	966	1276	554	828	1982	2535	2422	1924	2699	3206	1658	1504	511	1022	902	5567	4746	4855	2874	1793	1905	2484	3261	1100	433	1037	933	805
PGA10	59	68	57	50	56	50	57	45	42	42	56	42	43	68	72	40	61	64	57	58	57	55	75	24	37	55	83	114	91	153	81	35	33	31	59	43	137	90	125	126	55	68	55	58	16	16	53	49	33
PGI1	5920	5356	4578	4036	4199	5711	6311	7685	4905	2593	3999	3130	3992	5550	6210	3493	4341	6140	4160	4125	4257	2184	3082	1463	1630	3720	4340	6192	4457	6344	4871	2476	2182	1133	2157	1905	9717	8463	8796	7933	4840	5348	5122	7283	2403	1325	2978	2686	1651
PGK1	15641	14592	11995	9718	9400	12620	11282	13480	8099	2889	4238	2997	14053	17098	17900	8509	10164	15127	8112	7287	7079	3402	4281	2149	3379	8146	10385	11274	9018	11303	6515	3392	2866	1196	2166	1960	39068	28719	31353	22688	15562	16029	9295	13444	4319	1503	3732	2957	3756
QDR1	102	87	81	111	91	105	78	56	54	76	100	71	98	123	116	128	112	146	112	89	106	98	137	73	56	111	119	175	126	186	140	70	64	49	112	97	134	102	108	138	98	79	78	63	31	31	110	78	58
SFC1	246	199	174	350	342	369	151	180	164	147	202	175	238	205	306	217	229	290	251	221	264	219	259	112	104	233	251	433	346	439	314	150	141	127	241	208	278	256	260	316	197	212	116	155	64	102	206	174	117
TDH3	71669	66077	56274	46249	46423	62922	76145	92449	57203	14827	22447	16872	48853	63806	71968	37164	45149	64896	28514	27525	27587	9037	11918	5814	17844	40537	50003	62350	47654	61258	32468	17316	13943	3794	6674	6030	162357	131726	138867	102542	66532	72216	62689	87887	29059	6794	15340	13440	15915
TLO34	133	156	122	145	127	151	93	116	113	122	159	119	153	156	152	154	123	207	155	130	153	123	161	63	49	123	106	216	163	201	159	67	60	64	100	78	332	273	234	296	216	212	122	136	64	99	220	202	45
TPI1	10594	9576	8116	5754	5855	8081	12958	15622	9315	3525	5374	3999	4620	5605	6147	3108	3709	5277	4728	4386	4365	1823	2382	1113	2854	6389	8148	9085	6880	9263	8882	4603	3882	1310	2610	2264	23151	18394	19658	12758	7855	8435	9143	13199	4336	1382	3217	2680	2353
ARP3	1191	1037	926	938	984	1377	990	1337	841	1067	1582	1308	892	1292	1529	986	1284	1677	1311	1454	1369	901	1322	625	385	804	928	1753	1242	1707	1308	626	553	496	951	736	985	868	942	1444	846	962	557	772	254	524	1048	1028	406
CYP1	9842	8730	7003	7747	7900	10730	7234	8968	6009	7117	10873	8154	6600	9217	9761	6342	7863	10921	8762	8447	8796	5868	8181	3725	2833	6191	7409	11752	9228	12574	9213	4686	4009	3222	5975	5368	9540	7627	8063	12171	8004	8743	5336	7266	2485	4145	9503	8703	3053
HDA1	608	546	426	465	486	606	375	447	304	389	599	438	469	588	610	443	528	750	562	497	528	411	488	243	167	409	445	771	569	802	496	258	239	206	368	307	523	456	434	699	473	492	277	316	104	198	489	420	174
TKL1	13450	12214	10399	10671	11555	15596	8865	11640	6939	9280	14210	10934	11055	15415	17181	11147	13614	19335	13170	13095	13221	9059	11962	5860	3601	8552	9957	17709	12647	17484	10734	5171	4617	3544	6666	5850	11805	9920	10668	21899	13219	14531	5205	6928	2436	5131	11113	9890	4466
[truncated: 11 more columns]
