# Supplementary material for: Strain variation in Candida albicans glycolytic gene regulation
Source: mSphere. 2024 Oct 21;9(11):e00579-24. doi: 10.1128/msphere.00579-24 (PMC11580466; doi:10.1128/msphere.00579-24)
Supplement: Table S3 — RNA-Seq data. [file msphere.00579-24-s0003.xlsx]

## Sheet: Table S3A. RNA-seq-based LFCs
RNA-seq analysis of tye7Δ/Δ, gal4Δ/Δ, gal4Δ/Δ tye7Δ/Δ in SC5314 and P87
				P87 WT/ SC5314 WT		SC5314 tye7Δ/Δ /SC5314 WT		SC5314 gal4Δ/Δ /SC5314 WT		SC5314 gal4Δ/Δtye7Δ/Δ /SC5314 WT		P87 tye7Δ/Δ /P87 WT		P87 gal4Δ/Δ /P87 WT		P87 gal4Δ/Δtye7Δ/Δ /P87 WT
gene_id	gene name	Gal4 target	Tye7 target	log2FoldChange	padj	log2FoldChange	padj	log2FoldChange	padj	log2FoldChange	padj	log2FoldChange	padj	log2FoldChange	padj	log2FoldChange	padj	gene_description
C1_00150C	RIM8		C1_00150C	2.49357	1.49804e-13	-0.0504379	1	0.390419	0.584596	-0.635818	0.409166	-0.114385	0.768109	0.0740282	0.927263	-0.271019	0.375378	Beta-arrestin-like protein; involved in pH response; required for pathogenesis, activation of Rim101 and alkaline pH-induced hyphal growth; colony morphology-related gene regulation by Ssn6p negative feedback regulation target
C5_05320C	HIS1			-0.856209	2.60883e-25	-14.2855	1.27875e-30	-14.319	6.18841e-32	-14.4671	1.1083e-32	-13.8207	7.34331e-30	-13.4755	5.67728e-28	-13.4808	1.54615e-28	ATP phosphoribosyl transferase; enzyme of histidine biosynthesis; acid upregulated/alkaline repressed by Rim101; regulated by Gcn2, Gcn4; strain CA9 is a his1 mutant; flow model biofilm induced; Spider biofilm repressed
C1_13140C	TYE7			0.875377	2.41001e-11	-10.7777	4.75691e-17	0.461503	0.00219884	-10.959	1.05075e-18	-12.0444	1.14131e-22	-0.155365	0.498847	-11.7045	1.70215e-21	bHLH transcription factor; control of glycolysis; required for biofilm formation; hyphally regulated by Cph1, Cyr1; flucytosine, Hog1 induced; amphotericin B, caspofungin repressed; induced in flow model biofilm and planktonic cultures
C1_00520W	orf19.6056		C1_00520W	1.18554	0.0789637	-0.252269	1	0.0577123	0.966363	0.421828	1	-0.0789394	0.940221	0.118423	0.945036	-0.318626	0.702453	Ortholog(s) have phosphatase activity and role in dephosphorylation
C1_00820W	orf19.6024		C1_00820W	0.897936	0.572948	-0.733962	1	0.920213	1	0.399552	1	-1.25302	1	-0.00417575	1	-0.360392	1	Ortholog of C. dubliniensis CD36 : Cd36_00770, C. auris B8441 : B9J08_004942, Candida tenuis NRRL Y-1498 : CANTEDRAFT_112621 and Debaryomyces hansenii CBS767 : DEHA2D09812g
C6_01010W	KAR5			-7.42213	4.10691e-08	-0.227101	0.78212	-7.51092	6.76429e-08	0.196447	0.732801	#N/A	#N/A	#N/A	#N/A	#N/A	#N/A	Ortholog of S. cerevisiae Kar5; involved in nuclear membrane fusion during karyogamy; induced by alpha factor
C2_07570W	RNR22			1.89668	2.48072e-19	-2.07195	2.74031e-06	3.42765	5.9813e-92	-2.20806	6.63814e-09	-5.52394	9.41028e-57	1.44412	5.54052e-35	-4.59525	3.69745e-52	Putative ribonucleoside diphosphate reductase;colony morphology-related gene regulation by Ssn6; transcript regulated by tyrosol and cell density; Hap43-repressed; Spider biofilm induced
C1_02290C	orf19.3686		C1_02290C	0.476396	0.0804322	0.0570274	0.916914	-0.145012	0.714816	0.193688	0.601013	0.0344666	0.932894	-0.30283	0.445011	0.289812	0.284666	Ortholog(s) have protein domain specific binding activity, role in mitochondrial proton-transporting ATP synthase complex assembly and mitochondrion localization
C1_02440C	orf19.2933		C1_02440C	0.266418	0.0562827	-0.0269245	0.92834	-0.0838031	0.693813	-0.105543	0.56746	-0.122597	0.45864	-0.0790262	0.822203	0.0192342	0.938069	Ortholog(s) have thiol-dependent deubiquitinase activity and role in protein deubiquitination, regulation of transcription, DNA-templated
C2_01020W	HGT6			2.41866	1.01105e-47	-0.537184	0.213785	2.68776	4.26907e-59	-1.1787	0.000114319	-4.8503	2.33385e-120	0.339935	0.0165386	-5.10443	2.1629e-98	Putative high-affinity MFS glucose transporter; 20 family members; induced in core stress response; fluconazole, oralpharyngeal candidasis induced; flow model biofilm induced; Spider biofilm induced
C7_02610C	orf19.2371			0.0879842	0.404973	-2.377	5.36376e-115	1.49826	1.81383e-63	-2.39923	1.90172e-118	-3.65208	0	0.444824	1.32392e-09	-3.34514	0	Putative Gag protein of retrotransposon Tca2; separated by a stop codon from Pol protein orf19.2372; likely translated as single polyprotein that includes Gag, reverse transcriptase, protease, and integrase; rat catheter biofilm repressed
C1_03120W	orf19.3004		C1_03120W	-0.618871	2.30126e-07	0.0731369	0.713882	0.0682126	0.704412	0.15014	0.260842	0.0221873	0.926465	0.214988	0.24951	0.151584	0.328226	Ortholog of S. cerevisiae : YDR262W, C. glabrata CBS138 : CAGL0M08734g, C. dubliniensis CD36 : Cd36_02920, C. parapsilosis CDC317 : CPAR2_108490 and C. auris B8441 : B9J08_000615
C6_01260W	orf19.134			-6.49905	1.00042e-05	-1.3014	1	-6.58912	1.56971e-05	-1.07725	0.158108	#N/A	#N/A	#N/A	#N/A	#N/A	#N/A	Protein of unknown function; overlaps retrotransposon Tca13; ciclopirox olamine induced
C2_10590W	GAL4			0.58839	0.071015	0.426301	0.385746	-7.47305	2.31417e-08	-8.58367	6.46777e-11	0.133419	0.728867	-9.03797	5.73735e-12	-8.0816	3.46212e-10	Zn(II)2Cys6 transcription factor; involved in control of glycolysis; ortholog of S. cerevisiae Gal4, but not involved in regulation of galactose utilization genes; caspofungin repressed; Spider biofilm repressed
C2_06570C	orf19.33			-0.441812	0.0799493	-1.40833	1.53337e-07	0.04865	0.893394	-2.23016	1.87002e-14	-3.52542	2.01737e-33	0.0837614	0.908628	-4.95507	1.01715e-29	Predicted ORF from Assembly 19; removed from Assembly 20; restored based on transcription data; similar to orf19.7550
C1_03970W	orf19.4472		C1_03970W	1.39361	0.403631	0.681507	1	-1.63889	1	0.476884	1	0.162991	1	-0.161817	1	0.156371	1	Ortholog of Candida albicans WO-1 : CAWG_00996
C1_10100C	NTF2			3.12294	0.0226224	-0.0204933	0.975636	0.298697	0.478145	0.0933602	0.823932	-3.38268	0.0326956	-2.94444	0.13854	-3.26811	0.0349508	Putative nuclear envelope protein; regulated by Ssn6; rat catheter biofilm repressed
C1_04250C	orf19.1060		C1_04250C	0.650519	0.603977	0.595577	1	0.404407	1	-0.812201	1	0.284501	1	0.46203	1	-0.0148239	1	Ortholog of Candida albicans WO-1 : CAWG_00968
C6_01030W	HAL22			-12.1555	1.54171e-23	0.0776635	0.706685	-3.60087	4.36135e-112	0.498607	2.34407e-06	#N/A	#N/A	#N/A	#N/A	#N/A	#N/A	Putative phosphoadenosine-5'-phosphate or 3'-phosphoadenosine 5'-phosphosulfate phosphatase; possible role in sulfur recycling; Hap43-repressed; F-12/CO2 biofilm induced
C6_01990W	PLB1			0.159631	0.718048	-0.570599	0.462903	0.889595	0.0184613	-1.45381	0.000861191	-3.34841	4.08078e-19	1.82053	1.42007e-26	-2.77591	2.07183e-15	Phospholipase B; host cell penetration and virulence in mouse systemic infection; Hog1-induced; signal sequence, N-glycosylation, and Tyr phosphorylation site; induced in fluconazole-resistant strains; rat catheter biofilm repressed
C1_08350C	orf19.5114.1			-0.29359	0.00576908	0.120832	0.414095	0.743928	7.61308e-15	-0.15529	0.354699	-3.2332	7.67546e-207	0.345409	0.00152896	-2.29643	2.06934e-89	Ortholog of C. dubliniensis CD36 : Cd36_02630, C. parapsilosis CDC317 : CPAR2_206910, Candida tenuis NRRL Y-1498 : cten_CGOB_00051 and Pichia stipitis Pignal : psti_CGOB_00173
C1_06890C	orf19.6220.4		C1_06890C	0.322043	0.461488	0.585552	0.51124	-0.132072	0.7957	0.220888	0.787296	-0.280111	0.499317	0.437705	0.803879	-0.131542	0.772183	Ribosomal 60S subunit protein; Spider biofilm repressed
C1_07230W	PHO15	C1_07230W	C1_07230W	0.703234	0.277797	-0.302575	1	0.778515	0.332701	-0.00315693	0.997645	0.144266	0.866965	-0.483413	0.710821	-0.621309	0.367018	HAD-family 2-phosphoglycolate phosphatase, likely involved in a metabolic repair system, not in protein dephosphorylation; involved in regulation of white-opaque switch; hyphal repressed; induced in core stress response
C1_07280C	orf19.4439.1		C1_07280C	2.04677	0.149564	-1.4807	1	0.551142	1	0.449849	1	-0.635556	1	-0.325126	1	-0.985008	1	Ortholog(s) have role in nucleotide-excision repair, phosphorylation of RNA polymerase II C-terminal domain, transcription by RNA polymerase II, transcription initiation from RNA polymerase II promoter
C1_07350C	GPX3		C1_07350C	-0.163058	0.691151	-0.256011	0.681028	0.1822	0.708171	-0.263076	0.55156	-0.328152	0.516128	-0.262243	0.803879	-0.68339	0.105213	Putative glutathione peroxidase involved in Cap1p-dependent oxidative stress response, required for Cap1p oxidation in response to H2O2; planktonic growth-induced
C6_00020W	orf19.6338			-2.07944	1.96056e-05	0.440353	0.427278	-2.96023	4.38272e-08	0.515605	0.218979	-0.336016	0.741482	-0.178403	0.932856	-1.65187	0.0425703	Ortholog of Candida albicans WO-1 : CAWG_05352
C7_02600C	orf19.2372			0.692565	8.59412e-19	-1.16774	1.80378e-43	1.1098	2.27365e-43	-1.39057	7.16665e-61	-2.55499	0	0.275039	0.000312743	-2.71255	0	Pol protein of retrotransposon Tca2; separated by a stop codon from Gag protein orf19.2371; likely translated as single polyprotein with Gag, reverse transcriptase, protease, and integrase; rat catheter biofilm repressed
C1_07660W	orf19.2778		C1_07660W	0.248698	0.656369	-0.252634	1	-0.362793	0.645156	-0.830339	0.191223	0.0785926	0.926841	0.0469578	0.97996	-0.212542	0.773323	Protein of unknown function; transcript is upregulated in clinical isolates from HIV+ patients with oral candidiasis
CR_04210C	QDR1		CR_04210C	0.952512	0.00016214	-1.25954	0.00137385	-0.365242	0.368023	-3.4277	1.41895e-15	-2.47816	1.82105e-28	-1.35012	1.25385e-09	-3.66071	6.19473e-34	Putative antibiotic resistance transporter; regulated by white-opaque switch, Nrg1, Tup1; Hap43, caspofungin repressed; repressed during chlamydospore formation; flow model biofilm induced; Spider biofilm repressed
C1_01310W	orf19.3320	C1_01310W		-1.00526	0.208997	-2.00107	1	-2.81505	0.0075698	-2.32959	1	-0.486547	1	0.123034	1	-0.4864	1	Dubious open reading frame
C5_05050W	ADH1			1.8852	6.596e-149	-0.711428	3.84261e-14	1.40948	7.35787e-81	-2.15385	2.41327e-221	-2.44075	0	-0.425594	7.58414e-11	-5.35132	0	Alcohol dehydrogenase; oxidizes ethanol to acetaldehyde; at yeast cell surface; immunogenic in humans/mice; complements S. cerevisiae adh1 adh2 adh3 mutant; fluconazole, farnesol-induced; flow model biofilm induced; Spider biofilm repressed
C6_00440C	FET34			0.292923	0.0006732	-1.04818	3.01325e-29	0.209182	0.0534741	-1.48153	5.06855e-67	-2.33539	3.15756e-271	0.127269	0.770611	-2.54292	1.62579e-149	Multicopper ferroxidase; induced by low iron, ciclopirox olamine, ketoconazole, hypoxia; alkaline induced by Rim101; repressed in fluconazole-resistant isolate; Sfu1, Hog1 repressed; complements S. cerevisiae fet3; Spider biofilm induced
CR_07490C	GLK4			-0.11842	0.534298	0.0112812	0.975636	-0.692837	0.000780423	-2.7485	9.85836e-36	-0.0266926	0.935131	-0.881747	9.11915e-06	-2.47057	4.4745e-33	Putative glucokinase; decreased expression in hyphae compared to yeast-form cells
C2_07060W	orf19.2261			0.683647	2.1587e-07	-0.82975	7.64755e-06	0.760172	1.32875e-08	-0.81394	1.25934e-07	-2.30761	5.24217e-118	0.210644	0.0771438	-2.17359	1.7299e-94	Ortholog(s) have RNA binding activity, role in mRNA splicing, via spliceosome and U2 snRNP, U2-type prespliceosome localization
C1_08620W	CTR2		C1_08620W	0.0921268	0.51592	-0.351764	0.0199089	-0.0738785	0.669805	0.221015	0.0769436	-0.100036	0.495875	0.041341	0.913761	0.172911	0.160874	Putative low-affinity copper transporter of the vacuolar membrane; induced by nitric oxide; clade-associated gene expression; rat catheter and flow model biofilm induced
C5_04690C	orf19.3954.1			-1.54196	0.00354611	1.00332	0.0108441	-2.49877	1.68995e-05	-1.23779	0.00851424	0.650676	0.392892	-1.46476	1	0.0939984	0.927724	Ortholog of C. parapsilosis CDC317 : CPAR2_101170, C. auris B8441 : B9J08_004296, Candida tenuis NRRL Y-1498 : CANTEDRAFT_113855 and Debaryomyces hansenii CBS767 : DEHA2G20240g
C3_02060W	orf19.1641			-0.469454	0.658349	-0.353641	1	-2.4782	0.0490595	-0.644104	0.613006	0.635086	1	-1.17288	1	-0.418748	0.723376	Ortholog(s) have extracellular region localization
C4_00010W	TLO9			-0.89148	0.0473842	0.609407	0.211679	-2.45688	9.24636e-06	-2.21819	5.44601e-06	0.465797	0.391987	-1.10227	0.16066	-0.936171	0.102993	Member of a family of telomere-proximal genes of unknown function; Hap43p-repressed gene
C5_05500C	CTA24			-1.74063	1.46059e-70	0.210209	0.0550656	-2.90452	1.10924e-184	-2.56412	2.59607e-189	0.16737	0.1542	-1.76062	2.2997e-53	-2.01537	3.59957e-66	Putative transcription factor; positive regulator of gene expression; Efg1-repressed; member of a family of telomere-proximal genes; transcript upregulated in RHE model of oral candidiasis
C1_10370W	orf19.4908		C1_10370W	-0.788821	0.38531	-1.40618	1	0.387386	0.693118	-0.226538	1	0.293143	1	0.3593	1	-0.0132711	1	Dubious open reading frame
C1_13210C	orf19.4949			-1.82228	0.0178109	-2.47121	1	-2.01943	0.0103107	-1.84745	0.0138676	0.510292	1	-0.0059717	1	0.968964	0.325303	Ortholog of C. parapsilosis CDC317 : CPAR2_801735, C. dubliniensis CD36 : Cd36_84090, Candida tropicalis NEW ASSEMBLY : CTRG1_CGOB_00125 and Candida orthopsilosis Co 90-125 : CORT_0B03960
C3_00320W	RHR2		C3_00320W	2.51846	8.6602e-13	-0.250009	1	2.42387	3.18627e-10	-1.36985	0.0486511	-2.27329	4.77483e-14	0.861517	0.000204044	-2.24116	6.48291e-14	Glycerol 3-phosphatase; roles in osmotic tolerance, glycerol accumulation in response to salt; Spider/flow model biofilm induced; regulated by macrophage, stress, yeast-hyphal switch, pheromone, Gcn4, Hog1, Nrg1, Tup1
C1_11810W	CAS1		C1_11810W	-0.117162	0.451951	0.0839881	0.716167	0.174192	0.337408	0.322622	0.0121435	0.196261	0.193276	0.13326	0.655054	0.265392	0.0792629	Putative transcription factor with Ku70/Ku80 beta-barrel DNA-binding motif; involved in telomerase regulation and telomere protection; mutation causes marginal increase in caspofungin sensitivity
C1_11970C	orf19.5269		C1_11970C	2.22019	9.6835e-06	0.136235	1	0.386825	0.72452	0.342044	0.726829	-0.0113532	0.989578	0.100606	0.932856	0.0454585	0.935649	Ortholog of C. dubliniensis CD36 : Cd36_11210, C. parapsilosis CDC317 : CPAR2_805180, C. auris B8441 : B9J08_002727 and Candida tenuis NRRL Y-1498 : CANTEDRAFT_116279
C1_11990W	orf19.5267		C1_11990W	1.21073	0.000230829	-0.145731	0.863388	-0.187188	0.757045	-0.438637	0.38333	-0.216721	0.483671	-0.0692404	0.928274	-0.562851	0.0233198	Cell wall adhesin-like protein involved in regulation of covering (masking) cell wall glucan; repressed in core caspofungin response and by alpha pheromone in SpiderM medium; transcript reduced in ace2 mutant
C1_12030W	SER33		C1_12030W	3.3766	2.5488e-137	-0.0806684	0.871399	0.635411	0.0705657	-0.0935815	0.782333	-0.0824682	0.499208	0.0202389	0.94464	-0.278179	0.00385962	Predicted enzyme of amino acid biosynthesis; Gcn4p-regulated; upregulated in biofilm; protein present in exponential and stationary growth phase yeast cultures; S. cerevisiae ortholog is Gcn4p regulated
C1_12430W	orf19.5221		C1_12430W	-0.248571	0.0276416	0.00754026	0.975636	0.142016	0.323503	-0.104599	0.480133	-0.0291128	0.874639	0.0811547	0.764652	-0.0741075	0.620008	Ortholog(s) have phosphatidylinositol-4,5-bisphosphate binding, signaling adaptor activity
C1_12470W	orf19.69		C1_12470W	-1.45693	0.166745	0.665693	1	0.259391	0.799529	0.372349	0.66847	0.67973	1	-0.874705	1	-0.0231773	1	Protein of unknown function; induced by Mnl1 under weak acid stress
C1_13580W	SEC18		C1_13580W	0.229944	0.67334	-0.00339085	1	0.60752	0.282273	0.0851075	0.903052	0.0328156	0.970595	0.552015	0.414274	-0.203333	0.765302	Functional homolog of S. cerevisiae Sec18p, which acts in protein transport; conserved ATP binding site; not glycosylated
C1_14190C	orf19.7227		C1_14190C	1.27835	1	-0.182744	1	0.0935229	1	0.47579	1	-0.322601	1	0.22234	1	-0.298834	1	Protein phosphatase inhibitor; Hap43-repressed; homozygous Tn insertion decreases colony wrinkling but does not block hyphal growth in liquid media; mutation confers hypersensitivity to toxic ergosterol analog; Spider biofilm induced
C6_00230W	orf19.1181			-0.414112	0.521616	-0.311184	1	-1.99583	0.0134266	-0.192044	0.802366	-0.230126	1	-0.00265107	0.999777	-0.0592195	0.954089	Has domain(s) with predicted catalytic activity and membrane localization
CR_06690C	orf19.703			1.61825	0.0455389	-1.00872	1	-0.525908	0.641879	-0.435208	1	-2.2034	0.00353191	0.406905	0.934951	-1.98354	0.133657	Ortholog(s) have 2',3'-cyclic-nucleotide 3'-phosphodiesterase activity and role in cyclic nucleotide metabolic process
C1_08240C	orf19.5103			1.61629	3.64377e-32	-0.867862	8.29925e-05	0.92576	1.60376e-09	-1.6108	1.242e-15	-1.98027	1.92968e-71	0.315661	0.023235	-1.91996	1.79504e-59	Protein with a predicted phosphoglycerate mutase family domain; Hap43-repressed; clade-associated gene expression; induced by hypoxia
C7_01800C	PFK2	C7_01800C	C7_01800C	1.93969	4.24656e-19	-0.760178	0.00760732	1.06224	1.37011e-05	-1.32972	6.96398e-07	-1.80433	3.66634e-10	-0.345069	0.667402	-2.8482	2.45628e-22	Phosphofructokinase beta subunit; fructose 2,6-bisphosphate, AMP activated; ATP inhibited; phagocytosis, hyphal repressed; fluconazole-induced; stationary-phase enriched; flow model biofilm induced; rat catheter/Spider biofilm repressed
C2_00580C	SMF3		C2_00580C	0.207884	0.508366	-0.0958111	0.860651	0.0677262	0.886527	0.0260271	0.947713	-0.47834	0.133772	0.158285	0.841013	-0.431445	0.175359	Putative vacuolar iron transporter; alkaline upregulated; caspofungin repressed; induced by Mnl1 under weak acid stress; Hap43-repressed
C2_00630C	orf19.2065		C2_00630C	0.58911	0.570125	0.329714	1	0.333837	1	0.855974	1	-1.84796	1	-0.733271	1	-1.34284	1	Ortholog(s) have allantoicase activity and role in allantoin catabolic process
C2_00770W	orf19.2047		C2_00770W	2.01987	0.161664	-0.219327	1	0.593438	1	-0.183076	1	-1.11223	1	-0.122183	1	-0.296205	1	Putative protein of unknown function; Hap43p-repressed gene; mutation confers hypersensitivity to toxic ergosterol analog, and to amphotericin B
C2_00990W	orf19.2024		C2_00990W	0.230071	1	0.995665	1	0.629357	1	-0.316982	1	0.520556	1	0.613926	1	-0.384285	1	Ortholog of Candida albicans WO-1 : CAWG_03878
C3_06950W	orf19.6805			-0.132733	0.859186	-0.089919	1	-1.95088	0.0151209	-1.00234	0.142285	-0.156381	0.889667	-0.272327	0.902511	-0.356337	0.696473	Protein of unknown function; Spider biofilm induced
C2_10560C	ZSF1		C2_10560C	0.718688	0.231035	-0.12922	1	1.86601	0.000197316	1.04476	0.0715053	-1.73436	0.00520207	0.752999	0.244602	-1.2758	0.0440369	Ortholog od S. cerevisiae Tis11, a mRNA-binding protein; transcription regulated by yeast-hyphal switch; flow model biofilm induced; Spider biofilm repressed
C3_03360W	FCY2			-0.485988	1.36387e-06	-0.395347	0.000494475	0.701899	7.75734e-14	-0.324581	0.000840412	-1.67448	2.46697e-63	0.495576	5.07971e-08	-1.20124	2.29996e-32	Purine-cytosine permease of pyrimidine salvage; mutation associated with resistance to flucytosine in clinical isolates; transposon mutation affects filamentation; farnesol-upregulated in biofilm
CR_07150W	GLK1			1.09908	2.24256e-37	0.0791641	0.720508	0.363106	0.00205474	-2.05015	5.00356e-59	0.0911935	0.285869	-1.05595	5.32525e-37	-2.998	6.92979e-218	Putative glucokinase; transcript regulated upon yeast-hyphal switch; Efg1 regulated; fluconazole-induced; induced in core stress response; colony morphology-related gene regulation by Ssn6; GlcNAc-induced protein
C2_05700W	OSM1		C2_05700W	1.59713	0.000354428	-0.0856823	1	1.47603	0.00225855	-0.318274	0.681427	-1.66674	2.46851e-05	0.305017	0.74231	-2.0643	8.29281e-07	Putative flavoprotein subunit of fumarate reductase; soluble protein in hyphae; caspofungin repressed; stationary phase enriched protein; flow model biofilm induced; Spider biofilm repressed
C2_03530W	orf19.867		C2_03530W	-0.219816	0.0223455	0.0159887	0.935466	0.12894	0.338075	0.239174	0.00907026	-0.0868905	0.427923	0.0216584	0.939535	-0.0797783	0.48394	Ortholog(s) have superoxide-generating NAD(P)H oxidase activity, role in apoptotic process, regulation of actin cytoskeleton organization and perinuclear endoplasmic reticulum localization
C2_04020C	SDS22	C2_04020C	C2_04020C	2.78048	4.06195e-15	-0.293907	1	0.0871855	0.934626	-0.211397	0.804819	-0.146968	0.677249	-0.0890508	0.912899	-0.0340732	0.927724	Putative regulatory subunit of the PP1 phosphatase Glc7p; involved in dephosphorylation of Rad53p in order to deactivate DNA damage checkpoint; macrophage/pseudohyphal-repressed
C2_04290W	RIM11		C2_04290W	-2.44647	5.28359e-06	-0.193975	0.815428	0.489475	0.272088	-0.417118	0.408455	-0.759502	1	0.363793	1	0.47693	0.665335	Ortholog of S. cerevisiae Rim11; a protein kinase involved in meiosis and sporulation in S. cerevisiae; mutant is viable
C7_02140W	orf19.6501			2.48765	6.59862e-15	0.24322	1	0.762495	0.155132	0.349041	0.575264	-1.62649	1.84541e-12	-0.260607	0.572797	-2.28557	8.17794e-18	Ortholog of C. dubliniensis CD36 : Cd36_71960, Pichia stipitis Pignal : psti_CGOB_00136, Candida tropicalis NEW ASSEMBLY : CTRG1_05049 and Spathaspora passalidarum NRRL Y-27907 : SPAPADRAFT_63786
C1_13160W	PSA2			2.84832	0.000402826	1.205	1	0.964969	1	0.804728	1	-1.59551	0.0129691	-0.783156	0.424509	-0.376229	0.634205	Mannose-1-phosphate guanyltransferase; Hap43, macrophage-repressed; stationary phase enriched protein; Spider biofilm induced; rat catheter biofilm repressed
C2_04730W	orf19.194		C2_04730W	0.232761	0.120329	0.0314361	0.913978	0.0370353	0.873878	-0.209026	0.206887	-0.222465	0.205482	-0.121959	0.690789	-0.19801	0.227455	Ortholog of C. dubliniensis CD36 : Cd36_19300, C. parapsilosis CDC317 : CPAR2_209720, C. auris B8441 : B9J08_003188 and Candida tenuis NRRL Y-1498 : CANTEDRAFT_114035
C2_04880C	ARH2		C2_04880C	0.239434	0.1158	0.0459157	0.880083	0.101863	0.633993	-0.165569	0.361748	-0.00945544	0.970917	0.0472812	0.913761	-0.057109	0.780834	Putative adrenodoxin-NADPH oxidoreductase; role in heme biosynthesis
CR_02400W	PHO112			-4.11749	0.000523705	0.839408	0.0551622	-1.81438	1.09924e-05	-1.32535	0.003703	1.12071	1	-0.253162	1	1.0507	0.359593	Phytase, implicated in hyphal morphogenesis and virulence; associated with cell surface; Rim101-repressed; DTT-extractable; N-glycosylated; Hap43-induced
C5_05310W	PRE1			1.35714	0.000225273	-0.487761	1	0.383836	0.534546	0.0244099	0.971098	-1.52562	1.89764e-06	-1.25489	0.00154035	-1.24538	0.000209458	Putative beta 4 subunit of the 20S proteasome; Rim101-induced at acid pH; flucytosine induced; amphotericin B repressed
C5_00010W	TLO11			-2.06824	3.88176e-30	-0.0802806	0.789318	-2.5549	1.03629e-42	-1.87924	2.17756e-27	0.392557	0.0614586	-1.70678	3.61578e-11	-1.48737	1.82299e-10	Member of a family of telomere-proximal genes of unknown function; may be spliced in vivo
C2_05710C	orf19.6882.1		C2_05710C	0.0610347	0.804005	0.0718454	0.823196	0.093177	0.70019	-0.137588	0.412034	-0.00280806	0.995214	-0.108299	0.929447	-0.265407	0.497399	Ribosomal 60S subunit protein; Spider biofilm repressed
C2_06300W	orf19.5492		C2_06300W	1.27561	0.0698124	0.131646	1	-0.188603	0.900741	0.481471	1	-0.0315002	0.974891	0.0430005	0.98383	-0.179036	0.83192	Ortholog(s) have mRNA binding, pre-mRNA 5'-splice site binding activity and role in mRNA 5'-splice site recognition, mRNA splicing, via spliceosome, positive regulation of RNA binding
C2_06310C	GSP1		C2_06310C	-0.167122	0.0315725	-0.0716361	0.6124	-0.151697	0.0796129	-0.00727772	0.962101	0.00972281	0.940841	0.0329473	0.885265	0.243922	0.000200006	Small RAN G-protein; essential; no prenylation predicted; can rescue S. cerevisiae gsp1 viability; macrophage/pseudohyphal-induced; transcript not regulated by white-opaque, yeast-hypha switching; GlcNAc-induced; Spider biofilm repressed
C2_06340W	EFH1		C2_06340W	3.40951	8.59864e-05	-2.85815	1	-0.600996	1	-0.621165	1	-0.0184979	0.984728	0.102681	0.94577	-0.0411173	0.956914	APSES transcription factor; homodimer; minor role in transcriptional regulation vs Efg1; regulates filamentous growth, phenotypic switch; EFG1 and EFH1 genetically interact; expression interferes with mouse intestinal tract colonization
C4_05780C	CFL2			-3.70942	1.79189e-68	-0.333093	0.066773	-1.69899	1.55002e-24	-1.1253	9.18322e-16	-0.738769	0.16127	-0.336483	0.793015	-0.389888	0.516999	Oxidoreductase; iron utilization; Sfu1/Sef1/Hap43/Nrg1/Tup1/Rim101 regulated; alkaline/low iron/fluphenazine/ciclopirox olamine, flucytosine, fluconazole, Spider/flow model/rat catheter biofilm induced; caspofungin/amphotericin B repressed
C2_06460W	RTA3		C2_06460W	-0.88988	7.30321e-06	0.292523	0.205478	0.191685	0.381408	-0.321697	0.0897644	0.209382	0.432668	-0.416316	0.167619	0.0144429	0.964316	7-transmembrane receptor protein involved in regulation of asymmetric lipid distribution in plasma membrane; involved in biofilm formation; putative drug-responsive regulatory site; rat catheter biofilm induced
C2_06810C	RPL11		C2_06810C	-0.0691193	0.602938	-0.000523536	0.997804	-0.156479	0.209832	-0.183322	0.124452	0.0226161	0.89588	-0.190401	0.148891	-0.0974017	0.430551	Ribosomal protein; repressed by phagocytosis; colony morphology-related gene regulation by Ssn6; Hap43-induced; Spider biofilm repressed
C1_09500W	orf19.4814			-1.16537	0.0344572	-0.235195	0.790766	-1.68891	0.00409172	-0.879423	0.109964	-0.143098	0.899056	-0.69398	0.638713	-0.952045	0.261144	Ortholog of C. dubliniensis CD36 : Cd36_08960, C. parapsilosis CDC317 : CPAR2_301680, Candida tenuis NRRL Y-1498 : cten_CGOB_00021 and Debaryomyces hansenii CBS767 : DEHA2F11088g
C2_07080C	orf19.2263		C2_07080C	0.891275	0.00027778	0.139641	0.792179	0.356798	0.317095	-0.0472636	0.913569	-0.196058	0.499652	0.123552	0.84281	-0.226454	0.395408	Ortholog of C. dubliniensis CD36 : Cd36_21360, C. parapsilosis CDC317 : CPAR2_406560, C. auris B8441 : B9J08_002799 and Candida tenuis NRRL Y-1498 : CANTEDRAFT_103408
C2_09880C	orf19.1363			-0.523498	0.405962	0.480194	1	-1.63373	0.0414729	-0.983772	0.125454	0.335517	0.700634	-0.473509	0.813134	0.444672	0.553517	Putative protein of unknown function; Plc1-regulated; transcript induced by Mnl1 under weak acid stress; flow model, rat catheter, Spider biofilm induced
CM_00360W	RRNS			-1.73159	0.0211066	-1.77337	0.0512369	-1.88647	0.0159419	-1.87713	0.0182997	0.00526674	0.991881	0.348942	0.331261	-1.4732	5.10049e-09	Mitochondrial ribosomal RNA of the small ribosomal subunit
CR_08810W	RDN25			-1.51225	0.0803576	-1.61469	0.0693529	-1.60109	0.0423268	-1.80704	0.0133979	-0.119973	0.908305	0.356083	0.832917	-0.974119	0.124089	25S ribosomal RNA; component of the large (60S) ribosomal subunit; encoded in about 55 copies of the rDNA repeat on Chromosome R; in some strains the gene may contain the self-splicing group I intron (LSU)
C2_08300C	orf19.1353	C2_08300C	C2_08300C	-0.45757	1	2.1142	1	0.623776	1	1.15444	1	1.0029	1	-1.12436	1	0.287344	1	Protein of unknown function; repressed by yeast-hypha switch; Ras1-regulated; oral infection induced; mutants defective in damage to oral epithelium; flow model biofilm induced; Spider biofilm induced
C1_08070W	CDR4		C1_08070W	1.27302	1.20446e-38	0.278288	0.209391	1.9571	8.34911e-89	0.0833563	0.614521	-1.4643	5.63792e-80	1.07708	3.94349e-62	-1.46298	8.98846e-61	Putative ABC transporter superfamily; fluconazole, Sfu1, Hog1, core stress response induced; caspofungin repressed; fluconazole resistance not affected by mutation or correlated with expression; rat catheter and flow model biofilm induced
C2_09250W	orf19.4086		C2_09250W	0.826249	0.342899	0.289101	1	0.23729	1	0.325866	1	-0.102168	1	0.310044	0.886228	-0.297092	0.786611	Has domain(s) with predicted protein tyrosine phosphatase activity
C2_09720W	SUP35		C2_09720W	-0.415026	4.48469e-09	-0.0470213	0.709026	-0.0615486	0.561503	-0.270701	0.000460035	0.0697593	0.391271	-0.0177145	0.932856	-0.0113942	0.927724	Translation factor eRF3; shows prion-like aggregation in some, not all, studies; partially complements S. cerevisiae sup35 mutant translation defect; species barrier with S. cerevisiae Sup35p prion; gene not regulated by yeast-hyphal switch
C2_09920W	orf19.1360		C2_09920W	0.803789	0.382899	0.0643064	1	-1.02905	1	-0.289665	1	0.623611	0.45864	0.296639	0.889718	0.603258	0.443756	Ortholog(s) have role in mitochondrial genome maintenance, mitochondrion organization
C2_10040W	orf19.1778		C2_10040W	-1.57754	1	-0.743869	1	0.926871	1	-2.77329	1	0.936783	1	2.06042	1	-0.106568	1	Dubious open reading frame
C2_10480W	MDH1-3		C2_10480W	2.20494	3.68436e-08	0.0292074	1	0.896689	0.159465	0.30354	0.688776	-0.520247	0.121634	0.332489	0.511498	-0.158787	0.721446	Predicted malate dehydrogenase; farnesol regulated; protein present in exponential and stationary growth phase yeast; Hap43p-repressed gene
C6_03250W	BMT4			0.887868	3.77673e-20	-0.0442323	0.84067	-0.573012	9.25901e-06	-0.762853	4.9569e-12	-1.43512	9.31425e-74	-0.344016	0.00270177	-1.56769	3.81409e-64	Beta-mannosyltransferase; for elongation of beta-mannose chains on the acid-labile fraction of cell wall phosphopeptidomannan; 9-gene family member; regulated by Tsa1, Tsa1B; flow model biofilm induced; rat catheter biofilm repressed
C2_10600W	orf19.5339		C2_10600W	2.58707	0.00139609	0.353513	1	1.79715	0.0970486	1.24325	1	-0.702202	0.348521	-0.197131	0.918687	-0.0601687	0.945825	Ortholog of S. cerevisiae Spg5; required for proteasome assembly during quiescence; transcript detected on high-resolution tiling arrays; Spider biofilm induced
C6_00470C	FET99			-7.37429	1.75094e-07	1.72068	0.0040922	-1.58546	0.0223088	-1.68694	0.0122584	#N/A	#N/A	#N/A	#N/A	#N/A	#N/A	Multicopper oxidase family protein; similar to S. cerevisiae Fet3; does not complement S. cerevisiae fet3 mutant growth under low-iron; iron-repressed; regulated by Tup1, Rim101; flow model biofilm induced; Spider biofilm repressed
C3_01480C	RKI1			-0.391657	0.00710833	-0.278009	0.164378	-1.59698	1.6505e-22	-1.55792	1.01955e-24	0.149582	0.205482	-0.482521	1.94462e-05	-0.219368	0.0622271	Ortholog(s) have ribose-5-phosphate isomerase activity and role in pentose-phosphate shunt, pyridoxine biosynthetic process
C3_00350W	TPT1		C3_00350W	0.514837	0.464206	-0.365725	1	-0.602893	0.559223	-0.0925708	0.931672	-0.0873048	0.932894	0.465213	0.678683	0.130428	0.884522	tRNA 2'-phosphotransferase; enzyme of tRNA splicing; functionally complements viability of S. cerevisiae tpt1 null mutant
C3_00600W	IFF11		C3_00600W	1.77766	1	#N/A	#N/A	#N/A	#N/A	#N/A	#N/A	-2.3467	1	-1.03876	1	-0.281056	1	Secreted protein required for normal cell wall structure and for virulence; member of the IFF family; Hap43p-repressed gene
C3_00630W	orf19.5395		C3_00630W	1.55481	0.000485007	0.358992	1	0.874742	0.185579	0.481663	0.467675	-0.0695096	0.913029	0.201991	0.837678	-0.0991835	0.854372	Ortholog(s) have role in early endosome to late endosome transport, regulation of protein-containing complex assembly, vacuolar acidification and RAVE complex, cytoplasm, extrinsic component of membrane localization
C3_01370C	PGA44		C3_01370C	-0.71544	0.0334043	0.136666	0.798212	-0.196768	0.633993	-0.266249	0.463071	0.0811454	0.901371	-0.0553836	0.963185	-0.0771294	0.900188	Putative GPI-anchored protein
C3_01420C	orf19.1709		C3_01420C	-0.274271	0.197613	0.446381	0.0410877	-0.0531831	0.856266	0.562028	0.001379	0.154125	0.567104	-0.0523552	0.933183	0.362784	0.0741846	Sterol carrier domain protein; alkaline downregulated; colony morphology-related gene regulation by Ssn6; Spider biofilm induced
C5_00850C	orf19.588			-3.11282	3.85648e-06	0.0187982	0.980748	-1.51154	0.00128827	-1.21506	0.0042489	-0.447378	1	-0.52063	1	-0.0628631	1	Ortholog(s) have role in aerobic respiration and mitochondrial intermembrane space localization
C5_04810W	PFK1		C5_04810W	4.04172	0	-0.782862	0.000528261	0.852676	8.88402e-06	-1.05556	2.83737e-07	-1.40715	2.1753e-135	-0.129618	0.134139	-2.35357	5.21801e-271	Phosphofructokinase alpha subinit; activated by fructose 2,6-bisphosphate, AMP, ATP inhibited; activity reduced on hyphal induction; phagocytosis-repressed; fluconazole, flow model biofilm induced; rat catheter and Spider biofilm repressed
C3_02310W	MEP1		C3_02310W	0.0365043	0.834876	0.288313	0.132752	-0.282836	0.127371	-0.265608	0.106003	0.198707	0.20051	-0.452408	0.00443509	-0.498707	0.000128137	Ammonium permease; Mep1 more efficient permease than Mep2, Mep2 has additional regulatory role; 11 predicted transmembrane regions; low mRNA abundance; hyphal downregulated; flow model biofilm induced
C3_02690C	orf19.261		C3_02690C	0.0125683	0.908621	0.0959752	0.501881	0.00355673	0.984138	0.0818197	0.457812	-0.108262	0.2206	0.0105129	0.966695	-0.195238	0.0185063	Ortholog(s) have dolichol kinase activity, role in dolichyl monophosphate biosynthetic process and endoplasmic reticulum membrane localization
CR_05150W	orf19.639.1			-0.92808	0.112741	-1.29216	0.0777993	-1.4834	0.0155263	-1.23586	0.0316072	0.126713	0.893715	-0.119418	0.94464	0.442317	0.521431	Ortholog(s) have structural constituent of ribosome activity and mitochondrial large ribosomal subunit localization
C3_02920W	orf19.285		C3_02920W	2.64377	6.04115e-29	-0.450449	0.509144	-0.0461717	0.947746	0.0281276	0.962101	-0.105565	0.678617	0.0832377	0.873577	-0.0539661	0.839037	Ortholog of S. cerevisiae Igo2; role in mRNA stabilization of mRNA; Spider biofilm induced
CR_07630C	RPS27			-0.892344	0.0824098	-1.33679	0.0338633	-1.4817	0.0056073	-1.63132	0.00178308	0.0941128	0.12552	-0.00645361	0.981032	-0.036634	0.675975	Putative ribosomal protein; repressed upon phagocytosis by murine macrophage; Spider biofilm repressed
CR_00020W	TLO1	CR_00020W		1.39093	2.31093e-06	0.517467	0.337996	-1.48406	0.00267583	-0.919119	0.0647216	0.30457	0.192401	-2.1582	4.15152e-15	-2.3157	2.2242e-18	Member of a family of telomere-proximal genes of unknown function; hypha-induced expression; rat catheter biofilm repressed
C3_03810W	RAD53		C3_03810W	-0.307205	0.102265	-0.396617	0.0958208	-0.105274	0.66811	-0.222053	0.270237	-0.175726	0.413162	0.184639	0.498566	-0.368159	0.0269395	Protein involved in regulation of DNA-damage-induced filamentous growth; putative component of cell cycle checkpoint; ortholog of S. cerevisiae Rad53p, protein kinase required for cell-cycle arrest in response to DNA damage
C3_03890W	CSC25		C3_03890W	-0.254954	0.0556427	0.158744	0.397086	-0.138779	0.419277	0.0969794	0.582268	0.103467	0.533697	-0.0114432	0.981032	0.10289	0.549601	Guanyl-nucleotide exchange factor; activator of Ras/adenylyl cyclase pathway; functional homolog of S. cerevisiae Cdc25p; commonly called Cdc25; transposon mutation affects filamentous growth
C3_04520C	ADE2		C3_04520C	1.11127	0.00209521	0.185848	0.809224	0.434948	0.422544	0.218684	0.670259	0.0668867	0.908132	-0.0172792	0.989315	0.252165	0.50217	Phosphoribosylaminoimadazole carboxylase; role in adenine biosynthesis; required for normal growth and virulence in immunosuppressed mouse infection; not induced in GCN response, in contrast to S. cerevisiae ADE2; stationary phase-enriched
C3_04550C	CMK1		C3_04550C	0.125613	0.803822	0.00679097	0.994616	0.661151	0.175064	0.174121	0.761233	-0.592389	0.27309	0.333405	0.758434	-0.818781	0.109162	Putative calcium/calmodulin-dependent protein kinase II; expression regulated upon white-opaque switching; biochemically purified Ca2+/CaM-dependent kinase is soluble, cytosolic, monomeric, and serine-autophosphorylated; Hap43p-repressed
C3_07970C	TLO8			0.844681	1.71141e-11	0.208898	0.282226	-2.01733	2.91368e-40	-1.66667	1.36809e-30	0.107396	0.301778	-1.02728	2.18111e-33	-0.778952	3.25725e-22	Member of a family of telomere-proximal genes of unknown function; may be spliced in vivo
C4_07110C	PDA1	C4_07110C		2.31394	2.97133e-54	0.0106798	0.975636	-1.26348	1.79285e-09	-1.6601	6.12435e-24	0.321241	0.123879	-1.74673	5.40606e-20	-1.53889	7.8998e-55	Putative pyruvate dehydrogenase alpha chain; fluconazole-induced; protein present in exponential and stationary growth phase yeast cultures; Hap43-induced; Spider biofilm repressed
C3_05000W	RDI1		C3_05000W	1.23544	2.86428e-09	-0.272181	0.554148	0.179163	0.654083	-0.0611102	0.875917	0.095732	0.715414	0.106173	0.835586	0.0680918	0.7999	Putative rho GDP dissociation inhibitor; transposon mutation affects filamentous growth; farnesol, filament-induced; regulated by Nrg1, Tup1; protein levels low in stationary phase yeast
C3_05610W	MNN14		C3_05610W	1.65301	0.00245827	-0.171354	1	0.393299	0.715126	-0.387342	0.704925	-0.229011	0.699645	0.288835	0.786689	-0.137015	0.829152	Predicted alpha-1,3-mannosyltransferase activity with a role in protein glycosylation; Hap43-repressed; Spider biofilm induced
C3_06140W	orf19.7396		C3_06140W	2.02288	0.0559647	0.804979	1	0.887878	1	0.527283	1	-0.516825	1	-0.0250297	1	-0.271027	0.816312	Protein of unknown function; Spider biofilm induced; Hap43-repressed
C4_01750C	FBA1	C4_01750C	C4_01750C	0.98129	7.47101e-40	-0.700622	5.17892e-21	0.827699	4.64182e-24	-1.15763	7.2996e-56	-1.3879	3.63073e-217	-0.247418	0.000299719	-2.52794	0	Fructose-bisphosphate aldolase; glycolytic enzyme; antigenic in murine/human infection; regulated by yeast-hypha switch; induced by Efg1, Gcn4, Hog1, fluconazole; phagocytosis-repressed; flow model biofilm induced; Spider biofilm repressed
C6_03160C	BMT6			-0.017944	0.881282	-0.576966	9.12759e-08	0.0600564	0.686172	-0.671945	3.09195e-10	-1.38344	7.87081e-75	0.313022	7.62115e-05	-1.27993	2.12936e-55	Beta-mannosyltransferase; beta-1,2-mannosylation of phospholipomannan; member of a 9-member family including Bmt1, Bmt2, Bmt3, and Bmt4 with roles in mannosylation of cell wall phosphopeptidomannan; flow model biofilm induced
C3_06920W	orf19.6809		C3_06920W	1.51818	0.000528056	-0.0213069	1	0.622434	0.381408	0.0692065	0.936245	-0.240837	0.660013	0.0734247	0.94577	0.119317	0.820131	Putative phosphomutase-like protein; protein present in exponential and stationary growth phase yeast; Hap43-repressed; Spider biofilm repressed
C3_07340W	GCY1		C3_07340W	1.94133	0.00482208	-0.182149	1	1.57117	0.0701942	0.565668	1	0.584779	0.278727	0.411545	0.737777	1.32612	0.000277578	Aldo/keto reductase; mutation confers hypersensitivity to toxic ergosterol analog; farnesol-repressed; stationary phase enriched protein; flow model biofilm induced; Spider biofilm repressed
C3_07370W	orf19.6754		C3_07370W	0.443692	0.458419	-0.388104	1	-0.35453	0.683752	-0.35387	0.666399	-0.585839	0.404124	-0.868169	0.341853	-0.587987	0.383733	Protein of unknown function; Spider biofilm induced
C1_03790C	orf19.1030			-1.26351	1.33222e-30	-0.336947	0.0139833	-1.29593	2.40457e-31	-0.984299	8.74049e-19	-0.0137369	0.909467	-0.256272	0.000502929	0.0668218	0.462936	Putative peptidyl-prolyl cis-trans isomerase
C1_04320W	GPM2		C1_04320W	2.68713	9.35567e-06	-0.400819	1	1.88824	0.0186824	-0.767546	1	-1.36363	0.0044598	0.133205	0.926552	-1.56216	0.00264374	Putative phosphoglycerate mutase; repressed in hyphae; macrophage/pseudohyphal-repressed; induced by high levels of peroxide stress, farnesol; flow model biofilm induced; rat catheter and Spider biofilm repressed
C1_04550W	ELC1			-1.51925	0.00172661	-1.47838	0.0177701	-1.32355	0.00684267	-1.41152	0.00412896	0.0113623	0.991448	0.296174	0.803879	-0.0958526	0.897449	Putative elongin C; transcript regulated by Nrg1 and Mig1; regulated by Gcn2 and Gcn4
C4_00120W	PGA7	C4_00120W	C4_00120W	-1.14721	0.122568	0.415077	1	-0.0815255	0.937202	-0.177009	0.821104	-0.0439289	1	-0.0765651	1	0.116278	0.927724	GPI-linked hyphal surface antigen; induced by ciclopirox olamine, ketoconazole, Rim101 at pH 8; Hap43, fluconazole; flow model biofilm induced; Spider biofilm induced; required for RPMI biofilm; Bcr1-induced in a/a biofilm
C4_02030W	RFX2			-0.585747	0.17797	0.435071	0.414997	-1.31531	0.00647403	-1.04963	0.0179505	0.269424	0.67885	0.182888	0.895052	0.488403	0.312145	Transcriptional repressor; regulator of filamentation, response to DNA damage, adhesion, virulence in murine mucosal, systemic infections; RFX domain; regulated by Nrg1, UV-induced; partially complements S. cerevisiae rfx1 mutant defects
C4_00360C	RCH1		C4_00360C	2.97141	7.00015e-07	1.19448	1	1.13528	0.311469	0.387841	1	-0.091487	0.8968	-0.493908	0.530613	-0.187825	0.738294	Plasma membrane protein; involved in regulation of cytosolic calcium homeostasis; null mutation confers sensitivity to calcium and resistance to azoles and terbinafine; rat catheter biofilm induced
C7_01630W	RNH35			1.80041	0.0160363	0.328301	1	0.130724	1	-0.545771	1	-1.32644	0.0413232	-0.338683	0.835586	-1.0025	0.136445	Putative ribonuclease H2 catalytic subunit; flucytosine induced; Spider biofilm repressed
C4_01370W	ILV6	C4_01370W	C4_01370W	-0.321528	0.00335541	-0.379954	0.000599169	0.0527486	0.732855	-0.314518	0.00252947	0.103002	0.403316	0.0278869	0.932856	0.0822663	0.552102	Putative regulatory subunit of acetolacetate synthase; alkaline induced; regulated by Gcn2 and Gcn4; protein present in exponential and stationary growth phase yeast; Spider biofilm repressed
C3_07440W	TPI1	C3_07440W	C3_07440W	2.95907	6.85724e-114	-0.380619	0.143695	1.32275	7.75734e-14	-0.758173	5.45817e-05	-1.29989	1.23094e-50	-0.233626	0.119951	-2.69977	1.43743e-143	Triose-phosphate isomerase; antigenic in mouse/human; mutation affects filamentation; macrophage-repressed; protein in exponential and stationary growth phase yeast; possibly essential; flow model biofilm induced; Spider biofilm repressed
C2_05750W	orf19.6886			-0.955493	4.00583e-16	-0.372508	0.00883483	-1.30959	2.64153e-26	-0.954754	6.00873e-16	-0.052722	0.711991	-0.192439	0.141692	-0.111346	0.349508	Ortholog(s) have rRNA binding activity and role in maturation of LSU-rRNA from tricistronic rRNA transcript (SSU-rRNA, 5.8S rRNA, LSU-rRNA), rRNA processing, ribosomal large subunit export from nucleus
C4_01800W	orf19.4612		C4_01800W	2.70982	1	1.6053	1	3.17419	1	#N/A	#N/A	-0.842857	1	0.125016	1	-1.99101	1	Protein with a dienelactone hydrolase domain; Hap43-repressed gene
C4_01970W	orf19.4595		C4_01970W	2.00185	0.0383419	0.103338	1	1.48913	1	-0.255143	1	-0.613089	1	-0.14604	0.946633	-0.725227	0.439206	Ortholog of C. dubliniensis CD36 : Cd36_41860, C. parapsilosis CDC317 : CPAR2_400440, C. auris B8441 : B9J08_002205 and Candida tenuis NRRL Y-1498 : CANTEDRAFT_103033
C4_02100C	GPI14		C4_02100C	3.08782	2.01036e-08	-0.0370115	1	0.928016	0.414536	0.600223	1	-0.622456	0.126088	-0.092185	0.933183	-0.675691	0.0942486	Catalytic subunit of glycosylphosphatidylinositol-alpha 1,4 mannosyltransferase I, involved in GPI anchor biosynthesis; regulated by Tsa1p, Tsa1Bp under H2O2 stress conditions
C4_02130W	CYT2		C4_02130W	2.20839	5.12e-05	-0.0027938	1	-1.02653	1	0.104285	1	0.459812	0.284686	-0.240994	0.838342	0.284454	0.56995	Cytochrome c1 heme lyase; transcript regulated by Nrg1; induced in high iron
C4_02410C	AHP1	C4_02410C	C4_02410C	2.84569	1.68888e-32	0.0490236	0.959141	0.434669	0.412269	-0.645011	0.160258	0.0375581	0.89801	-1.94251	3.68084e-23	-3.04296	7.68726e-52	Alkyl hydroperoxide reductase; immunogenic; fluconazole-induced; amphotericin B, caspofungin, alkaline repressed; core stress response induced; Ssk1/Nrg1/Tup1/Ssn6/Hog1 regulated; flow model biofilm induced; rat catheter biofilm repressed
C1_05510C	RPS27A		C1_05510C	1.78352	0.00606517	-0.838224	1	-0.0773605	0.954382	-0.683857	1	-1.27478	0.0258127	-0.60907	0.544119	-0.930638	0.15196	Ribosomal protein S27; rat catheter and Spider biofilm induced
CR_04260W	SNP3			-0.689523	0.0168161	-0.996788	0.00253813	-1.27768	9.4701e-06	-1.21661	2.37011e-05	-0.131749	0.640478	-0.0989125	0.873577	-0.0309768	0.921655	Putative U6 snRNA-associated protein; transcript regulated by Mig1
C4_03420C	orf19.3368		C4_03420C	-1.1991	0.393327	0.604706	1	-0.72857	1	-0.672933	1	0.542075	1	-0.628648	1	-0.97544	1	Ortholog of Candida albicans WO-1 : CAWG_03466
C2_05460W	CDC19	C2_05460W	C2_05460W	1.42025	3.13484e-07	-0.269637	0.0717061	0.449003	0.00880878	-2.00374	1.71649e-80	-1.27077	3.53021e-05	-0.613997	0.289929	-3.37752	1.06548e-37	Pyruvate kinase at yeast cell surface; Gcn4/Hog1/GlcNAc regulated; Hap43/polystyrene adherence induced; repressed by phagocytosis/farnesol; hyphal growth role; stationary phase enriched; flow model biofilm induced; Spider biofilm repressed
C4_03620C	CDR3		C4_03620C	-0.603868	0.00398621	0.60603	0.00335419	-0.166049	0.530926	0.142815	0.54301	0.310717	0.110662	0.215704	0.530221	0.273383	0.186943	Transporter of the Pdr/Cdr family of the ATP-binding cassette superfamily; transports phospholipids out-to-in; expressed in opaque-phase cells; induced by macrophage interaction; fluconazole-repressed; Spider biofilm induced
C1_05710C	UGA4			-1.08107	0.000428464	-0.261365	0.557557	-1.37478	3.66886e-05	-1.43565	4.19434e-07	-0.841143	0.0550444	-0.457578	0.550765	-1.49286	0.000735119	Putative gamma-aminobutyric acid/polyamine permease; nitrogen catabolite repressed gene, induced in absence of preferred N sources; transcriptionally induced upon phagocytosis by macrophage; gene regulation by nitrogen source requires Gat1p
C4_04370C	VAC7		C4_04370C	0.0349906	0.890791	0.0652678	0.873106	-0.0532204	0.879962	0.0127167	0.969594	-0.0887334	0.793904	-0.0329493	0.963185	-0.291472	0.246721	Ortholog of S. cerevisiae Vac7; integral vacuolar membrane protein involved in vacuole inheritance and morphology; mutants are viable
C7_03860W	orf19.7196			2.53804	4.47245e-21	0.192313	0.812295	0.921641	0.02751	0.227952	0.678694	-1.21481	2.36438e-10	-0.350052	0.244403	-1.0925	3.234e-08	Putative vacuolar protease; upregulated in the presence of human neutrophils; Spider biofilm induced
C4_04600C	orf19.3821		C4_04600C	3.01012	1.33969e-07	0.712463	1	0.854606	0.462313	0.33231	1	0.164923	0.756797	0.075237	0.94464	0.236667	0.613682	Ortholog of C. dubliniensis CD36 : Cd36_44290, C. parapsilosis CDC317 : CPAR2_500740, C. auris B8441 : B9J08_001760 and Candida tenuis NRRL Y-1498 : CANTEDRAFT_137302
C1_03230C	ARX1			-0.19478	0.279626	-0.0883156	0.769024	-1.26837	1.26039e-13	-0.736362	1.08792e-05	-0.167758	0.35976	-0.199657	0.423694	-0.194626	0.262982	Putative ribosomal large subunit biogenesis protein; repressed in core stress response; repressed by prostaglandins
C4_04790W	FAV1		C4_04790W	0.690592	0.33515	0.204664	1	-0.310366	0.796192	-0.327982	1	-0.603996	1	0.385433	0.803879	0.971457	0.061114	Protein with weak similarity to S. cerevisiae Fus2p; induced by alpha pheromone mating factor in MTLa/MTLa opaque cells
C4_04860W	orf19.3793		C4_04860W	0.236214	0.103355	0.36623	0.026131	-0.0245207	0.919178	0.122677	0.467437	-0.0907568	0.620976	0.228731	0.165506	0.0320362	0.885662	Protein of unknown function; mRNA binds She3; regulated by Nrg1; upregulated in a cyr1 or ras1 mutant
C4_05120C	orf19.741		C4_05120C	-0.977754	1	-0.0944123	1	0.508623	1	-2.17873	1	0.381357	1	-0.101386	1	-0.106568	1	Dubious open reading frame
C1_13830C	PDX1	C1_13830C		1.63178	1.43101e-11	-0.130488	0.79348	-1.19979	0.000326658	-1.43555	1.58475e-06	0.320698	0.424994	-1.41616	5.56699e-12	-1.44088	1.01008e-13	Pyruvate dehydrogenase complex protein X; essential component of the mitochondrial pyruvate dehydrogenase complex; role in the respiratory pathway; protein present in exponential and stationary growth phase yeast; Spider biofilm repressed
CR_09530C	orf19.6608			1.94113	0.000396774	0.272714	1	0.691447	0.467303	0.0300183	0.978255	-1.21354	0.00973904	0.715172	0.286492	-0.753683	0.227575	Predicted DDE superfamily endonuclease domain; repression correlates with clinical development of fluconazole resistance; Spider biofilm induced
C4_06400C	VMA8		C4_06400C	-0.285496	0.00974229	-0.221208	0.158644	-0.0514548	0.757387	0.0448865	0.783099	-0.0379366	0.753612	0.00703811	0.981853	0.0180503	0.88714	Putative vacuolar H+-ATPase subunit; regulated by Nrg1 and Mig1; transcript increases in populations of cells exposed to fluconazole over multiple generations; rat catheter and Spider biofilm repressed
C4_00450C	PGA10			0.271056	0.577246	-0.15136	1	0.914706	0.0347984	-0.70042	0.224084	-1.20565	0.0154268	1.06792	0.0019107	-0.699757	0.142829	GPI anchored membrane protein; utilization of hemin and hemoglobin for Fe in host; Rim101 at ph8/hypoxia/ketoconazole/ciclopirox/hypha-induced; required for RPMI biofilm formation, Bcr1-induced in a/a biofilm; rat catheter biofilm repressed
C6_01430C	FRP6			1.32527	0.00548087	0.0299565	1	0.450804	0.548316	0.276121	0.732274	-1.18794	0.00440931	0.0911436	0.943201	-0.979433	0.0221086	Putative ammonia transport protein; regulated by Nrg1 and Tup1; regulated by Ssn6; induced by human neutrophils
C4_06660W	orf19.2866		C4_06660W	1.83272	0.000432203	0.0908035	1	0.499561	0.584567	0.24191	0.811294	-0.713644	0.14551	0.197236	0.873577	-0.880702	0.0677329	Has domain(s) with predicted DNA binding, nucleic acid binding activity
C5_00470C	KRE62		C5_00470C	3.02824	1	#N/A	#N/A	#N/A	#N/A	#N/A	#N/A	-0.0466119	1	-0.021652	1	0.377236	1	Putative subunit of glucan synthase; macrophage-induced gene; Bcr1-regulated in a/a RPMI biofilms
C4_00440C	OPT7			0.79933	1.55686e-09	-0.0771427	0.785312	2.49774	8.47928e-116	0.657692	2.99197e-07	-1.18734	1.4349e-26	0.255714	0.0883463	-1.27403	9.59783e-27	Putative oligopeptide transporter; possibly transports GSH or related compounds; Hog1-induced; expression of OPT6, -7, or -8 does not suppress defect of mutant lacking OPT1-3; Hap43-repressed; F-12/CO2 early biofilm induced
C6_01440C	FRP5			-0.333169	0.627633	0.0625068	0.959186	-0.539647	0.432699	-0.855937	0.162141	-1.17257	0.039914	-0.609079	0.603583	-1.67006	0.00352399	Protein with a GPR1/FUN34/yaaH family domain; flucytosine repressed
CR_04290W	HAP31			-0.994362	0.0614828	-0.712758	0.298491	-1.2599	0.02084	-1.178	0.0274502	0.245683	0.774218	0.272799	0.870671	-0.1223	0.895272	Putative CCAAT-binding transcription factor; regulates CYC1; required for resistance to rapamycin, copper; induced in high iron; repressed in low iron; Sef1, Sfu1, and Hap43 regulated; rat catheter and Spider biofilm induced
C1_11410C	orf19.8278			-1.00571	3.21739e-13	-0.100227	0.649048	-1.22664	1.8684e-14	-0.645545	6.37013e-07	-0.249535	0.226926	-0.449773	0.0279107	-0.177068	0.421967	Predicted ORF from original SGTC Assembly 19 annotation, removed from the reduced ORF set by the SGTC; subsequently reinstated in Assembly 21 based on comparative genome analysis
C4_01550C	CPA1			-1.28107	6.56294e-05	-0.225951	0.609416	-1.43422	1.88723e-06	-1.50053	1.08114e-07	-1.14499	0.00805547	-1.02458	0.0578321	-1.4586	0.00213729	Putative carbamoyl-phosphate synthase subunit; alkaline repressed; rat catheter, Spider and flow model biofilm induced
C5_02950C	orf19.4320		C5_02950C	0.326182	0.554712	-0.90324	1	-0.443604	0.532538	-1.35931	0.0284246	-0.83397	0.12711	-0.516568	0.58918	-1.58363	0.0030612	Ortholog of Candida albicans WO-1 : CAWG_04676
C5_02960C	orf19.4321	C5_02960C	C5_02960C	1.23679	0.385202	0.465805	1	0.501142	1	-0.172271	1	-1.58336	1	-0.74831	1	-0.976371	0.383352	Ortholog of Candida albicans WO-1 : CAWG_04677
C5_02970W	DAP2		C5_02970W	-0.160175	0.079738	-0.0231939	0.898835	-0.0678548	0.620478	-0.0467923	0.690148	0.141967	0.154194	0.0151839	0.95331	-0.0625761	0.590038	Putative dipeptidyl aminopeptidase; transcriptionally regulated during macrophage response
C2_06930C	orf19.2247			-0.9363	0.0990124	-0.699801	1	-1.2346	0.0334891	-0.808157	0.17068	0.012453	0.991881	-0.176502	0.932372	-0.197616	0.847923	Ortholog of C. dubliniensis CD36 : Cd36_21220, C. parapsilosis CDC317 : CPAR2_406700, Candida tenuis NRRL Y-1498 : CANTEDRAFT_127772 and Candida tropicalis MYA-3404 : CTRG_01766
C5_03320C	ZCF14		C5_03320C	0.159573	0.570903	-0.077582	0.873611	0.292036	0.40484	0.352278	0.189141	-0.172321	0.606888	0.098144	0.897041	0.038347	0.914845	Putative Zn(II)2Cys6 transcription factor; caspofungin induced
C5_03500W	GAP6		C5_03500W	3.29016	5.43918e-59	0.346787	0.517178	0.585097	0.180359	-0.0559764	0.917016	-0.0145342	0.957378	0.29535	0.0651903	-0.0970122	0.608499	Broad-specificity amino acid permease; Plc1, Gcn4 regulated; rat catheter biofilm induced
C5_03890C	orf19.1105.3	C5_03890C	C5_03890C	-1.34916	0.0983474	-0.220787	1	-0.939641	0.337691	-0.768533	0.407488	-0.552898	1	-0.303082	1	0.100231	1	Protein of unknown function
C5_02950C	orf19.4320	C5_02950C		0.326182	0.554712	-0.90324	1	-0.443604	0.532538	-1.35931	0.0284246	-0.83397	0.12711	-0.516568	0.58918	-1.58363	0.0030612	Ortholog of Candida albicans WO-1 : CAWG_04676
C5_02860C	GRP2	C5_02860C	C5_02860C	-0.800046	9.01563e-17	-0.238928	0.0653325	1.46881	7.75815e-65	0.489985	4.42817e-09	-1.14234	7.60053e-38	0.545946	1.00972e-10	-0.809041	4.5866e-16	NAD(H)-linked methylglyoxal oxidoreductase involved in regulation of methylglyoxal and pyruvate levels; regulation associated with azole resistance; induced in core stress response or by oxidative stress via Cap1, fluphenazine, benomyl
C1_14120C	RBE1			1.4858	0.00031669	0.0930762	1	0.681591	0.262818	-0.251623	0.742518	-1.11021	0.00105255	0.419277	0.376653	-1.25515	0.000398924	Pry family cell wall protein; Rim101, Efg1, Ssn6, alkaline repressed; O-glycosylation; no GPI anchor predicted; ketoconazol induced; regulated by Sef1, Sfu1, Hap4; flow model biofilm induced; rat catheter and Spider biofilm repressed
C6_00190W	orf19.1177		C6_00190W	0.0100087	0.92941	-0.0724531	0.627499	-0.0611548	0.621215	-0.167347	0.142506	-0.097646	0.384346	0.118953	0.36787	-0.303798	0.000398924	Ortholog of S. cerevisiae Rtt106; histone chaperone that regulates chromatin structure in transcribed and silenced chromosomal regions; affects transcriptional elongation; Hap43-repressed; Spider biofilm repressed
C1_08440C	orf19.389			0.605017	0.05733	-0.649344	0.209391	-1.2265	0.00341246	-0.957924	0.014109	-0.177645	0.615069	0.0220466	0.981032	0.00799121	0.983686	Protein of unknown function; Hap43-induced gene
C6_00640C	orf19.4194		C6_00640C	-0.356499	0.00889156	-0.138301	0.519468	-0.0496534	0.804383	0.100613	0.56511	0.0942137	0.520895	0.188912	0.243373	0.285026	0.00626309	Putative TFIIH complex subunit; possibly an essential gene, disruptants not obtained by UAU1 method
C4_04350W	orf19.1412			-1.38053	0.00332717	-1.29182	0.0292938	-1.22149	0.0136784	-1.50229	0.00222077	-0.0742979	0.940841	-0.141067	0.938978	0.0169811	0.985384	Ortholog of C. dubliniensis CD36 : Cd36_44020, C. parapsilosis CDC317 : CPAR2_302330, C. auris B8441 : B9J08_004187 and Candida tenuis NRRL Y-1498 : CANTEDRAFT_105448
C4_05380C	orf19.1795.1			1.22366	0.0176293	0.195408	1	0.604238	0.355152	0.55127	0.339812	-1.10653	0.0292706	-0.701862	0.365526	-0.826776	0.117213	Ortholog(s) have role in protein targeting to ER, signal peptide processing and signal peptidase complex localization
C4_01390W	HAP3			-0.265187	0.344409	-0.753191	0.0292605	-0.355549	0.29679	-0.0760285	0.847569	-1.0972	0.000148412	-0.571627	0.168635	-0.901149	0.00370331	Predicted CCAAT-binding transcription factor that regulates respiration; Cap2-dependent induction in low iron; opaque specific, alkaline, ciclopirox olamine induced; regulated by Sef1, Sfu1, Hap43; Bcr1-regulated in RPMI a/a biofilms
C2_06970W	AAH1			0.55625	7.78287e-05	-0.101675	0.757458	-0.664828	0.000220867	-1.26041	2.88445e-11	-0.0249139	0.912064	-0.450028	0.00133932	-1.02413	1.71821e-16	Adenine deaminase; purine salvage and nitrogen catabolism; colony morphology-related regulation by Ssn6; Hog1, CO2-induced; chlamydospore formation repressed in C. albicans and C. dubliniensis; rat catheter and F-12/CO2 biofilm induced
C2_05960C	orf19.5216			-0.272209	0.00797003	-0.120081	0.459173	-1.06047	2.42946e-21	-0.753422	1.87002e-14	0.0425253	0.794766	-0.2908	0.0356895	-0.0125141	0.938896	Ortholog of C. dubliniensis CD36 : Cd36_20380, C. parapsilosis CDC317 : CPAR2_209840, Candida tropicalis MYA-3404 : CTRG_01513 and Candida albicans WO-1 : CAWG_04340
C2_08590W	YWP1			0.185253	0.0351736	-0.0443437	0.781868	0.445478	2.07386e-08	0.112289	0.235906	-1.08253	1.19358e-88	0.218261	0.0158867	-1.30909	3.88973e-22	Secreted yeast-cell wall protein; controls exposure of cell wall beta-glucan to host immune system; involved in adhesion and biofilm formation; growth phase, phosphate, Ssk1/Ssn6/Efg1/Efh1/Hap43 regulated
C6_01660C	orf19.3420		C6_01660C	-0.410577	0.828787	-1.73645	1	-1.85336	1	-0.157512	1	-1.71919	1	-1.91781	1	-1.02732	1	Protein of unknown function; decreased expression in hyphae than in yeast
C6_01730W	FGR37		C6_01730W	0.855922	1	0.767666	1	0.461115	1	0.731495	1	-0.0112656	1	-0.411164	1	0.155662	1	Protein lacking an ortholog in S. cerevisiae; transposon mutation affects filamentous growth
C6_01910W	ADK1		C6_01910W	0.123663	0.118069	-0.0461513	0.677992	0.0420698	0.697925	-0.0934205	0.212188	0.0883307	0.226926	-0.0567728	0.733274	0.0725608	0.419576	Putative adenylate kinase; repressed in hyphae; macrophage-induced protein; adenylate kinase release used as marker for cell lysis; possibly essential (UAU1 method); flow model biofilm induced; rat catheter and Spider biofilm repressed
C3_04150W	snR17A			-0.695369	0.0817138	-0.682768	0.00253466	-1.17671	2.02837e-09	-0.504714	0.198084	-0.347019	0.410727	-0.472633	0.316571	0.0606684	0.924074	U3 small nucleolar RNA (snoRNA)
C4_01530C	ERG251			0.326388	0.00256037	0.206158	0.148448	-0.0555885	0.71505	-0.0184875	0.921139	-1.08065	3.37514e-62	0.318939	3.495e-06	-0.545714	6.6678e-11	C-4 sterol methyl oxidase; role in ergosterol biosynthesis; Hap43-induced; ketoconazole-induced; amphotericin B, caspofungin repressed; possibly essential gene, disruptants not obtained by UAU1 method; Spider biofilm repressed
C6_02550W	orf19.5524		C6_02550W	0.236806	0.813131	-0.373691	1	0.773076	0.425915	0.174909	1	-0.634698	1	-0.110355	1	-1.56836	1	Ortholog of C. dubliniensis CD36 : Cd36_62790, C. parapsilosis CDC317 : CPAR2_601680, C. auris B8441 : B9J08_001637 and Candida tenuis NRRL Y-1498 : cten_CGOB_00252
C6_02790C	orf19.5552		C6_02790C	0.132916	0.621737	0.101243	0.831291	0.416376	0.12436	0.400212	0.0959901	-0.0922865	0.794766	0.03971	0.954766	-0.0610611	0.861157	Putative transcriptional regulator of ribonucleotide reductase genes; Spider biofilm induced
C6_02850W	RAV2		C6_02850W	0.439776	0.000729598	0.0174049	0.959141	0.169989	0.376459	0.0590179	0.763639	-0.117853	0.456718	0.0185132	0.963185	-0.237408	0.081027	Protein similar to S. cerevisiae Rav2; a regulator of (H+)-ATPase in vacuolar membrane; transposon mutation affects filamentous growth
C5_04830W	SFL2			-1.1956	1.44593e-08	0.424532	0.0678664	-1.15884	2.36509e-07	-0.936427	6.37575e-06	0.344123	0.236323	0.34285	0.456206	0.0816348	0.849889	Transcription factor involved in regulation of morphogenesis; regulates transcription in response to carbon dioxide levels; required for filamentous growth, for virulence in RHE model but not in mice; Spider biofilm induced
C6_03320W	orf19.5620	C6_03320W	C6_03320W	-2.06928	7.03779e-63	-0.999872	6.46315e-15	-0.185282	0.192945	-0.617367	1.00986e-06	-0.128382	0.497143	0.017689	0.970693	0.0233822	0.919245	Stationary phase enriched protein; Gcn4-regulated; induced by amino acid starvation (3-AT), benomyl or in azole-resistant strain that overexpresses MDR1; flow model biofilm induced; rat catheter biofilm repressed; overlaps orf19.5621
C1_07630W	orf19.2782			-1.8068	4.16428e-13	-0.737535	0.177568	-1.15043	0.0080715	-0.522954	0.298264	0.305759	0.152295	0.0633513	0.925572	0.403745	0.0364817	Ortholog(s) have 2 iron, 2 sulfur cluster binding, disulfide oxidoreductase activity, glutathione disulfide oxidoreductase activity
C6_04480C	orf19.2132		C6_04480C	-0.316217	0.727205	-0.174074	1	0.418497	0.663645	-0.0869351	0.936245	-0.507354	1	0.443419	1	-0.568869	1	Ortholog of C. dubliniensis CD36 : Cd36_65220, C. parapsilosis CDC317 : CPAR2_213740, C. auris B8441 : B9J08_003161 and Candida tenuis NRRL Y-1498 : CANTEDRAFT_92162
C1_10300W	MNN12			0.97854	1.81293e-10	-0.531526	0.0410877	0.041093	0.898648	-0.764016	0.000284187	-1.06792	1.60134e-13	0.0975765	0.789974	-1.57214	1.01196e-26	Predicted alpha-1,3-mannosyltransferase activity with a role in protein glycosylation
C7_00910C	orf19.7023		C7_00910C	1.56432	0.000334872	0.0952086	1	0.729993	0.235698	0.22248	0.774715	-0.166106	0.769683	0.0174478	0.989315	-0.385168	0.395408	Ortholog of S. cerevisiae Ioc4, a protein that influences gene expression through chromatin remodeling; oxidative stress-induced via Cap1
C5_03480C	orf19.6656			3.96076	8.15916e-80	-0.224019	0.774023	1.45627	6.4869e-05	-1.24967	0.0130379	-0.166803	0.230599	-0.0271679	0.943739	-1.33253	3.54496e-26	Spermidine transporter; induced in strains from HIV patients with oral candidiasis; alkaline repressed; amphotericin B induced; colony morphology regulated by Ssn6; reduced oral epithelial cell damage by mutant; Spider biofilm induced
C7_01650W	orf19.6559		C7_01650W	1.71803	5.73179e-05	0.0414533	0.962393	0.565261	0.21625	1.09765	0.34847	-1.16743	0.126088	-0.00958022	0.999614	-0.278839	0.853577	RNA polymerase III transcription initiation factor complex (TFIIIC) subunit; growth phase regulated protein; downregulaated in stationary phase yeast cultures; Hap43-repressed; flow model biofilm induced; Spider biofilm repressed
C4_00130W	RBT5			-4.0167	4.24512e-18	-0.157748	0.783046	-1.14719	0.000221286	-1.30656	0.000175071	-2.80509	1	-0.0641924	1	-1.54507	1	GPI-linked cell wall protein; hemoglobin utilization; Rfg1, Rim101, Tbf1, Fe regulated; Sfu1, Hog1, Tup1, serum, alkaline pH, antifungal drugs, geldamycin repressed; Hap43 induced; required for RPMI biofilms; Spider biofilm induced
C7_01810W	RVB2		C7_01810W	0.71337	0.0488495	0.218577	0.683373	0.223329	0.620878	-0.322667	0.425154	-0.0671134	0.900556	0.00627253	0.997978	-0.140175	0.760909	Putative trancription modulator; RuvB-like protein family member; heterozygous null mutant displays sensitivity to virgineone
C3_02840W	orf19.275		C3_02840W	-1.55092	8.16563e-05	-1.05657	0.0278868	-1.12682	0.00473291	-1.73905	6.58785e-06	-0.290158	0.696364	-0.486962	0.692674	0.0537449	0.94236	Ortholog(s) have RNA binding, ribonuclease MRP activity, ribonuclease P activity
C5_04140W	orf19.3897			-0.28862	0.528605	-0.407029	0.435521	-1.12187	0.0074906	-0.583023	0.111826	0.162456	0.804253	0.109068	0.933183	0.560393	0.189658	Protein of unknown function; decreased transcription is observed upon fluphenazine treatment or in an azole-resistant strain that overexpresses CDR1 and CDR2; transcription is repressed in response to alpha pheromone in SpiderM medium
C2_05920C	COX8			-1.37555	0.000820019	-1.06516	0.0490875	-1.09109	0.0219318	-0.814467	0.0913604	0.0745004	0.3858	-0.0530867	0.776377	0.393998	2.12271e-08	Putative cytochrome c oxidase; flucytosine induced; caspofungin repressed
C7_02630W	orf19.3701		C7_02630W	0.52684	0.555479	-0.362582	1	0.432885	0.726401	-0.700085	1	-0.276583	1	-0.114686	1	0.158593	0.892691	Protein of unknown function; mutants are viable; ortholog of S. cervisiae Art10, a protein of unknown function
C6_03550C	orf19.5722			-0.991534	0.000195735	-0.59517	0.102239	-1.10019	0.000333052	-0.679637	0.0311728	-0.109976	0.266153	-0.189123	0.0992228	0.00922453	0.94529	Ortholog(s) have DNA binding activity, role in rDNA heterochromatin assembly, termination of RNA polymerase I transcription and nucleolus, rDNA heterochromatin localization
C7_03420C	SNG3		C7_03420C	-0.251561	0.0758191	0.0619992	0.795766	-0.00238028	0.991913	0.216086	0.147461	-0.101847	0.558607	0.0466778	0.912899	0.100729	0.533046	Putative membrane transporter; Hap43p-induced gene; mutation confers hypersensitivity to toxic ergosterol analog; shows colony morphology-related gene regulation by Ssn6p
C7_03520W	PNC1		C7_03520W	-0.375221	0.141051	-0.0985739	0.815968	0.339649	0.170715	0.373921	0.0724031	-0.0570714	0.90088	-0.00460505	0.997978	-0.0611018	0.880906	Putative nicotinamidase, involved in NAD salvage pathway; decreased transcription is observed in an azole-resistant strain that overexpresses MDR1
C2_06590C	GIT1			-3.10657	1.55534e-13	0.245353	0.681819	-1.09654	0.0102463	-0.93913	0.0041445	0.84149	0.27309	-0.802517	1	-0.163192	0.897089	Glycerophosphoinositol permease; involved in utilization of glycerophosphoinositol as a phosphate source; Rim101-repressed; virulence-group-correlated expression
C7_03840W	orf19.7198		C7_03840W	2.84171	9.52333e-28	0.0947509	0.917013	0.39968	0.498175	-0.126531	0.84887	0.181721	0.457606	0.0554107	0.925572	0.270438	0.139518	CCR4-NOT complex component; involved in controlling mRNA initiation, elongation and degradation; rat catheter biofilm induced
C7_04060W	orf19.7173		C7_04060W	1.38092	0.235481	0.527887	1	0.953302	1	1.45295	1	-0.530113	1	0.0610281	1	-1.84386	1	Ortholog of C. dubliniensis CD36 : Cd36_73730, C. parapsilosis CDC317 : CPAR2_702310, Candida tropicalis MYA-3404 : CTRG_05152 and Candida albicans WO-1 : CAWG_05735
CR_00100C	EPL1		CR_00100C	2.25934	4.28952e-20	0.251054	0.691929	0.667823	0.0928357	0.149223	0.769453	-0.30316	0.127172	-0.248894	0.414779	-0.598528	0.000485674	Subunit of the NuA4 histone acetyltransferase complex
CR_00230W	orf19.7511		CR_00230W	1.92373	9.01577e-23	0.246948	0.56905	0.32777	0.338075	0.0183983	0.962101	-0.17373	0.439263	-0.17261	0.573581	-0.419284	0.00565768	Ortholog(s) have structural constituent of nuclear pore activity and role in nuclear pore organization, regulation of G2/M transition of mitotic cell cycle, regulation of nucleocytoplasmic transport
CR_00640W	ACC1		CR_00640W	1.9754	7.81975e-35	0.240711	0.331073	0.0612772	0.846447	0.0696426	0.766142	0.0988453	0.7671	-0.0802769	0.928274	-0.0069082	0.972021	Putative acetyl-coenzyme-A carboxylases; regulated by Efg1; amphotericin B repressed; caspofungin repressed; 5'-UTR intron; gene used for strain identification by multilocus sequence typing; Hap43-induced; flow model biofilm repressed
CR_00990W	orf19.3259		CR_00990W	3.04196	2.66658e-07	1.01171	1	1.01813	0.367835	0.92919	1	-0.324674	0.532058	0.196825	0.863674	-0.128355	0.821237	Ortholog(s) have peptidase activity, role in protein targeting to ER, signal peptide processing and endoplasmic reticulum, signal peptidase complex localization
CR_01030W	DAL81		CR_01030W	2.94401	1.92399e-17	-0.301823	1	0.0563839	0.955767	-0.395028	0.636593	-0.347818	0.186387	-0.145554	0.825735	-0.267601	0.327021	Zn(II)2Cys6 transcription factor; ortholog of S. cerevisiae Dal81, involved in the regulation of nitrogen-degradation genes; required for yeast cell adherence to silicone substrate; Spider biofilm induced
C2_07410W	orf19.1890			0.54629	0.000599529	-0.326387	0.169456	-1.09122	2.89325e-08	-0.892286	4.85743e-07	0.118797	0.535459	-0.142222	0.679912	-0.166017	0.369356	Ortholog(s) have acylglycerol lipase activity, triglyceride lipase activity and role in medium-chain fatty acid biosynthetic process, triglyceride metabolic process
CR_01960C	MRS2		CR_01960C	0.458526	0.000185294	0.130608	0.53123	0.0937595	0.624906	0.0899929	0.629556	0.204634	0.0747055	-0.0828431	0.788018	0.252927	0.0231542	Putative magnesium ion transporter, mitochondrial; fungal-specific (no human or murine homolog)
CR_07810W	YHB5			-1.02801	1.19567e-05	-0.0781394	0.845255	-1.08588	9.25901e-06	-0.171276	0.530529	0.385161	0.221236	-0.412992	0.427086	0.918693	5.03874e-05	Flavohemoglobin-related protein; not required for normal NO resistance; predicted globin/FAD-binding/NAD(P)-binding domains but lacks some conserved residues of flavohemoglobins; filament induced; rat catheter and Spider biofilm induced
CR_02230W	orf19.3748		CR_02230W	-1.74169	0.1172	-1.6233	1	-1.39879	1	-0.708087	1	0.180624	1	0.336482	1	-0.115686	1	Protein of unknown function; orf19.3747 and orf19.3748 are short, overlapping ORFs in intergenic region between 2 oligopeptide transporter-encoding genes; flow model biofilm induced
C1_09330W	orf19.4793			-0.682799	4.77093e-09	-0.155498	0.330807	-1.08712	2.27991e-21	-0.835171	1.8361e-14	-0.00505612	0.981331	-0.247761	0.0825043	-0.195868	0.1298	Putative ribosome-associated protein; ortholog of S. cerevisiae Tma16; Hap43-induced gene; Spider biofilm induced
C3_06880W	orf19.6813	C3_06880W		3.51924	1.27765e-06	-1.59391	1	-0.17166	1	-0.981215	1	-1.0568	0.0277238	0.120686	0.929594	-0.301143	0.624125	Protein of unknown function; Hap43-induced gene
C5_05220W	CAG1			2.92176	7.72987e-26	-0.370474	0.664778	-1.21844	0.0356923	-1.20381	0.0308461	0.192257	0.306412	0.0231249	0.963516	0.307691	0.0365629	Heterotrimeric G protein alpha subunit; positive role in mating pheromone response; opaque-enriched transcript; transcript repressed by MTLa1-MTLalpha2; regulated by hemoglobin-responsive Hbr1 via MTL genes; rat catheter biofilm repressed
CR_03460W	orf19.4388		CR_03460W	-0.43133	0.00114157	-0.11385	0.622015	-0.0732883	0.68006	0.0890507	0.569521	0.0587566	0.75287	-0.052665	0.90014	0.00390527	0.985337	Protein with a histone fold domain; similar to TAFII47 proteins from S. cerevisiae, Danio rerio, Drosophila melanogaster, human, and mouse
CR_04680C	orf19.1736			-2.47674	3.69937e-19	-0.0954729	0.815428	-0.308332	0.280157	-0.0294854	0.927248	-1.05266	0.0411501	0.0549782	0.974335	-0.595284	0.304567	Protein of unknown function; transcript detected on high-resolution tiling arrays
CR_03630W	IFF3		CR_03630W	-1.19427	9.81652e-12	0.136725	0.585057	0.123288	0.540236	-0.00603101	0.978255	0.30694	0.152433	0.283678	0.37714	-0.0430347	0.895272	Putative GPI-anchored protein
C2_08580W	orf19.3621			1.56337	0.00160729	-0.207253	1	0.816223	0.237881	0.950969	0.108571	-1.04335	0.0103159	0.619906	0.167896	-0.223955	0.690097	Possible pseudogene; similar to Ywp1p; ORF extended upstream from the initiating Met of orf19.3621 has a stop codon in the region corresponding to the Ywp1p signal peptide; disruption causes no apparent phenotype; no expression detected
C4_04320W	FRE10			-3.32035	2.94604e-76	-0.246031	0.17344	-1.55505	1.15135e-24	-2.31426	2.24711e-50	-1.03807	0.00347134	-0.0686856	0.946633	-1.97151	5.34289e-07	Major cell-surface ferric reductase under low-iron conditions; 7 transmembrane regions and a secretion signal predicted; Tup1, Rim101, Ssn6, Hog1, caspofungin repressed; ciclopirox olamine induced; rat catheter biofilm induced
C2_05760C	orf19.6887			-1.31317	8.37817e-07	-0.965287	0.00111108	-1.0617	1.99359e-05	-0.891292	0.000662966	0.0812342	0.83289	-0.0581629	0.937031	0.345005	0.13732	Predicted ORF from Assembly 19; repressed by nitric oxide; removed from Assembly 20; subsequently reinstated in Assembly 21 based on comparative genome analysis
C6_01170W	CIC1			-0.824509	1.42713e-25	-0.204935	0.0292605	-1.01181	2.53267e-35	-0.858169	2.02091e-31	0.0422537	0.734834	-0.239666	0.0136729	0.0356446	0.792675	Putative proteasome-interacting protein; rat catheter biofilm induced
CR_04220C	orf19.510		CR_04220C	0.56282	0.255864	0.0912676	1	0.654286	0.24442	0.46474	0.406007	-0.597325	0.2206	0.25772	0.803507	-0.54345	0.283768	Protein of unknown function; Spider biofilm induced
C1_02990C	XOG1			-0.551842	0.000161775	0.0502555	0.861495	0.0570269	0.785532	0.818398	1.55876e-13	-1.01252	3.16072e-11	0.628267	8.51771e-05	-0.047844	0.849887	Exo-1,3-beta-glucanase; 5 glycosyl hydrolase family member; affects sensitivity to chitin and glucan synthesis inhibitors; not required for yeast-to-hypha transition or for virulence in mice; Hap43-induced; Spider biofilm induced
CR_04520W	MIM1		CR_04520W	0.243547	0.790283	-0.423866	1	-0.196545	0.892902	-0.347038	1	-0.460741	1	-0.599267	1	-0.42438	0.70186	Predicted mitochondrial protein involved in outer membrane protein import; rat catheter biofilm repressed
CR_05280W	orf19.1009		CR_05280W	0.734871	0.649712	-1.798	1	-0.904132	1	0.462096	1	-1.92161	1	0.330659	1	-1.56299	1	Ortholog of Candida albicans WO-1 : CAWG_01857
CR_05340C	IFE2		CR_05340C	2.02538	0.143027	1.48827	1	2.69921	1	0.140809	1	-2.6323	1	0.932767	1	-2.642	1	Putative alcohol dehydrogenase; yeast-enriched transcript; Efg1-regulated; induced by prostaglandins, Hog1, fluconazole; rat catheter biofilm induced
C1_02480W	PMM1			0.882033	0.00602971	0.165519	0.760307	0.540123	0.125514	0.301117	0.384698	-1.00384	0.000173595	0.0153393	0.989315	-0.633691	0.0231855	Phosphomannomutase; enzyme of O- and N-linked mannosylation; interconverts mannose-6-phosphate and mannose-l-phosphate; functional homolog of S. cerevisiae Sec53; antigenic in mice; Hap43-induced; flow model and Spider biofilm repressed
CR_05880W	orf19.6626		CR_05880W	1.33905	0.112264	-0.396374	1	0.537799	1	-0.466345	1	0.0904758	0.936094	-0.0526725	0.981853	-0.00859429	0.994295	Predicted homeodomain-containing protein; possible transcription factor; possibly transcriptionally regulated upon hyphal formation
C2_09660W	orf19.1388			-0.843129	1.00713e-12	-0.276928	0.0365482	-1.05797	6.84102e-23	-0.684076	1.59412e-10	0.0228169	0.903222	-0.1306	0.498566	0.0909936	0.503021	Putative 66S pre-ribosomal particle component; Hap43-induced; F-12/CO2 early biofilm induced
CR_01780W	orf19.2575			-0.332342	0.000219725	-0.188571	0.107189	-1.05408	7.35221e-25	-0.710069	4.37657e-17	0.133454	0.114467	-0.0997466	0.500019	0.0714469	0.52798	Putative S-adenosylmethionine-dependent methyltransferase; Hap43p-induced gene
CR_02470W	snR33a			0.458846	0.0362247	0.116985	0.712814	0.087035	0.734195	0.0781738	0.741236	-0.988511	0.00184321	-0.142798	0.876101	-0.762618	0.018248	H/ACA box small nucleolar RNA (snoRNA)
CR_07640C	orf19.6286		CR_07640C	-0.716865	1.57618e-08	-0.142589	0.396854	-0.188646	0.180359	-0.146225	0.264712	-0.0259434	0.912178	-0.0963885	0.781723	-0.166652	0.308245	Ortholog(s) have ATPase activator activity, role in positive regulation of ATPase activity, vacuolar transport and cytoplasm, endosome localization
C1_12440W	orf19.5220			-0.0840228	0.66398	-0.446307	0.0302199	-1.05051	1.60642e-08	-1.13081	6.01821e-11	-0.108914	0.656848	0.131323	0.743385	-0.260298	0.182282	Putative RNA exonuclease; induced in a ssr1 null mutant
C5_01540W	orf19.4149.1			-0.073639	0.670541	-0.489261	0.00867318	-1.05025	2.81468e-10	-1.23321	1.47198e-13	0.0280215	0.878145	-0.158591	0.367765	-0.0686488	0.676607	Protein component of the small (40S) ribosomal subunit; Spider biofilm repressed
CR_07840C	orf19.3713		CR_07840C	-0.101633	0.915806	-0.498146	1	0.0589454	0.964311	0.860233	0.285248	-0.00513688	1	-0.325262	1	0.601805	0.548916	Protein of unknown function; flow model biofilm induced; Spider biofilm induced; induced by Mnl1 under weak acid stress; transcript detected in high-resolution tiling arrays
CR_08030C	FGR32		CR_08030C	-0.374061	1.36422e-05	0.0381741	0.81224	0.101743	0.412338	0.071775	0.53144	0.0424901	0.749395	0.163339	0.153349	-0.0827207	0.477858	Protein similar to S. cerevisiae Swa2p; induced upon adherence to polystyrene; transposon mutation affects filamentous growth; Hap43p-repressed gene
C4_06570C	PDC11	C4_06570C	C4_06570C	5.68614	0	-1.54319	9.74419e-35	2.04032	1.54614e-45	-1.61282	1.9332e-35	-0.983957	1.01195e-129	-0.250441	0.000180623	-3.17765	0	Pyruvate decarboxylase; antigenic; on hyphal not yeast cell surface; Hap43, Gcn4, Efg1, Efh1, Hsf1 regulated; fluconazole, farnesol induced; amino acid starvation repressed; flow model biofilm induced; Spider biofilm repressed
CR_08270W	orf19.6391	CR_08270W	CR_08270W	-1.77171	0.346276	-0.554664	1	-0.460635	1	-1.50907	1	-0.0677899	1	-1.52983	1	-0.585439	1	Protein of unknown function; transcript upregulated in azole-resistant strain overexpressing MDR1; Spider biofilm induced
C2_05080C	orf19.3539			1.16449	1.68892e-05	-0.325994	0.5886	-1.04188	0.0212634	-0.847485	0.0339435	0.261476	0.315519	-0.120114	0.870671	0.25841	0.307621	Predicted nucleolar S-adenosylmethionine-dependent rRNA methyltransferase; Spider biofilm induced
C3_06870W	TDH3	C3_06870W	C3_06870W	1.62827	3.24435e-11	-0.274113	0.0462	1.11345	4.581e-06	-1.74717	3.34011e-65	-0.938542	0.0255795	-0.18751	0.816264	-3.73215	6.82703e-66	NAD-linked glyceraldehyde-3-phosphate dehydrogenase; binds fibronectin, laminin; at cell surface; antigenic in infection; farnesol-repressed; stationary phase-enriched; GlcNAc-induced; flow model biofilm induced; Spider biofilm repressed
CR_08660W	PRP8		CR_08660W	2.96218	1.72598e-48	0.245151	0.702032	0.025602	0.967142	-0.0944065	0.849633	0.0707122	0.734222	0.0800133	0.84281	0.0416853	0.849889	Protein similar to S. cerevisiae Prp8, a component of the U4/U6-U5 snRNP complex; repressed by alpha pheromone in SpiderM medium
CR_02520W	RPC19		CR_02520W	-5.64864	1.22724e-142	-0.280843	0.0959998	-1.0392	2.19812e-16	-0.678333	8.6793e-08	-0.232141	0.779169	-0.0329396	0.985888	-0.0767313	0.927724	Putative RNA polymerases I and III subunit AC19; Hap43-induced; rat catheter biofilm induced
CR_09240C	orf19.7322		CR_09240C	0.660841	0.169008	-0.340566	1	0.0980486	0.905966	-0.287222	0.680621	-0.913739	0.0560144	-0.370453	0.758988	-1.15248	0.0166871	Protein of unknown function; S. cerevisae ortholog Ypl225w interacts with ribosomes; rat catheter biofilm induced
CR_04140W	orf19.498			0.745296	0.086149	-0.660379	0.0408287	-1.03453	0.000252033	-1.26694	1.70676e-06	0.09569	0.833882	-0.171496	0.623046	0.211022	0.245249	Putative mitochondrial ribosomal component of the small subunit; possibly an essential gene, disruptants not obtained by UAU1 method; Spider biofilm repressed
C1_08500C	ENO1	C1_08500C	C1_08500C	1.05592	4.7301e-21	-0.138076	0.45905	0.0383274	0.823732	-2.01121	4.04666e-76	-0.937201	6.26503e-113	-0.936185	2.54674e-74	-3.84876	0	Enolase, involved in glycolysis and gluconeogenesis; also has transglutaminase activity involved in assembly of cell wall polysaccharides; major cell-surface antigen; binds host plasmin/plasminogen; immunoprotective; may be essential
CR_10040W	orf19.7580		CR_10040W	0.60907	0.583884	-0.190453	1	1.6638	0.0939324	0.555516	1	-0.184316	1	0.220236	1	0.615962	0.568881	Ortholog of C. dubliniensis CD36 : Cd36_35095, C. parapsilosis CDC317 : CPAR2_200710, C. auris B8441 : B9J08_002757 and Candida tenuis NRRL Y-1498 : CANTEDRAFT_112338
CR_10370W	HCR1		CR_10370W	0.363403	0.199068	0.064323	0.890728	0.334283	0.324386	-0.16045	0.607159	-0.389852	0.166465	-0.163333	0.844498	-0.719212	0.0128526	Putative translation initiation factor; repressed upon phagocytosis by murine macrophage; Spider biofilm repressed
CR_10760C	orf19.7665		CR_10760C	0.239792	0.859186	-0.271331	1	-0.00233399	1	-0.0916848	1	-0.910414	1	-0.158965	1	-0.694956	1	Ortholog(s) have role in mitochondrial cytochrome c oxidase assembly and mitochondrial inner membrane localization
C1_13480W	HSP70			-1.30956	7.28831e-27	0.408954	0.00696041	2.16304	2.67988e-98	1.71195	7.40565e-64	-0.934759	1.67769e-17	0.928798	2.51199e-25	-0.348861	0.00392416	Putative hsp70 chaperone; role in entry into host cells; heat-shock, amphotericin B, cadmium, ketoconazole-induced; surface localized in yeast and hyphae; antigenic in host; farnesol-downregulated in biofilm; Spider biofilm induced
CR_02370W	ERG25			-0.831506	2.30137e-20	0.0881727	0.539328	-1.02836	1.9263e-29	-0.62954	6.77033e-13	-0.0532078	0.612435	-0.140357	0.15372	0.0189199	0.888921	Putative C-4 methyl sterol oxidase; C4-demethylation of ergosterol biosynthesis intermediates, based on similarity to S. cerevisiae Erg25; fluconazole-induced; induced in azole-resistant strain; rat catheter and Spider biofilm induced
C1_06740C	NOP6			-0.369472	0.000655755	-0.0493844	0.811593	-1.02634	5.05991e-20	-0.700692	1.80548e-11	0.0890208	0.485111	-0.190883	0.18746	-0.0450504	0.764012	Putative ortholog of S. cerevisiae Nop6; role in ribosomal small subunit biogenesis; Spider biofilm induced
C6_00750C	PGK1	C6_00750C	C6_00750C	0.855919	5.16387e-36	-0.496392	7.07922e-09	-0.114668	0.266882	-1.93528	1.56432e-172	-0.911077	1.48958e-104	-0.88226	1.76561e-44	-3.14917	0	Phosphoglycerate kinase; localizes to cell wall and cytoplasm; antigenic in murine/human infection; flow model biofilm, Hog1-, Hap43-, GCN-induced; repressed upon phagocytosis; repressed in Spider biofilms by Bcr1, Ndt80, Rob1, Brg1
C1_04760C	SYG1	C1_04760C		-0.112617	0.479902	-0.0390845	0.890728	-0.288786	0.100135	-0.779708	1.84447e-08	-0.196621	0.229936	0.0882683	0.8235	-0.126675	0.534668	Ortholog(s) have role in signal transduction and plasma membrane localization
CR_07950W	IMP4			-0.588659	1.81482e-05	-0.327267	0.0626898	-1.02619	1.86141e-13	-0.824886	1.81257e-09	-0.041851	0.810859	-0.203389	0.170075	0.0516308	0.752896	Putative SSU processome component; Hap43-induced; repressed by prostaglandins; Spider biofilm induced
C1_08270C	MED15	C1_08270C		-0.284058	0.0085903	0.0163691	0.944075	-0.0180205	0.922613	-0.130629	0.313453	0.173361	0.0887121	0.0516965	0.870671	-0.111923	0.369008	RNA polymerase II mediator complex subunit; possibly an essential gene, disruptants not obtained by UAU1 method
C1_09830W	SKI3	C1_09830W		1.40597	8.4855e-05	0.739222	0.163894	0.832823	0.112944	0.514131	0.271114	-0.0694527	0.8968	-0.0846195	0.932856	-0.152022	0.732848	Ortholog(s) have role in nuclear-transcribed mRNA catabolic process, 3'-5' exonucleolytic nonsense-mediated decay, nuclear-transcribed mRNA catabolic process, exonucleolytic and 3'-5', more
C1_10780C	HNT1	C1_10780C		1.49485	0.00127759	0.39962	1	0.399005	0.580889	0.0903575	0.908118	0.124888	0.848513	-0.084985	0.943739	-0.0689307	0.90944	Histidine triad nucleotide-binding protein; protein level decreases in stationary phase cultures
C4_04770C	MNN22			0.466336	3.09104e-07	-0.191328	0.158644	1.00891	1.18455e-30	0.533257	3.65264e-09	-0.89282	8.01568e-42	0.584626	2.93369e-19	-0.760133	7.30176e-26	Alpha-1,2-mannosyltransferase; required for normal cell wall mannan; regulated by Tsa1, Tsa1B at 37 deg; repressed in core stress response; NO, Hog1 induced; confers sensitivity to cell wall perturbing agents; Spider biofilm repressed
C4_03340C	orf19.1438			-3.2866	6.36746e-29	-0.077289	0.839604	-1.00467	0.000122003	-0.516892	0.013176	0.02272	0.983824	-0.0484494	0.981788	0.663828	0.270653	Protein with homology to NADH dehydrogenase; regulated by Sef1p-, Sfu1p-, and Hap43p
C2_00870W	orf19.2037	C2_00870W		-0.586763	0.536547	-0.576702	1	-1.03081	0.381408	-0.788552	1	-0.342592	1	-0.189652	1	-0.668841	1	Ortholog of C. dubliniensis CD36 : Cd36_15810, C. parapsilosis CDC317 : CPAR2_212950, C. auris B8441 : B9J08_003344 and Candida tenuis NRRL Y-1498 : CANTEDRAFT_116162
C2_00990W	orf19.2024	C2_00990W		0.230071	1	0.995665	1	0.629357	1	-0.316982	1	0.520556	1	0.613926	1	-0.384285	1	Ortholog of Candida albicans WO-1 : CAWG_03878
C2_01550W	SMP2	C2_01550W		3.06321	7.7313e-24	0.205191	1	0.767194	0.222464	0.614637	0.262954	0.235805	0.28626	0.0741885	0.908353	0.193025	0.406052	Putative Mg2+-dependent phosphatidate phosphatase; transcript regulated by Nrg1
C1_03000W	HOL1			0.201252	0.336079	-0.0163806	0.970378	-1.00395	1.28895e-05	-0.710757	0.000855164	-0.0369813	0.91216	-0.088887	0.885946	-0.29498	0.206082	Putative MFS transporter; regulated by Nrg1; macrophage/pseudohyphal-repressed; induced by alpha pheromone in SpiderM medium; possibly an essential gene, disruptants not obtained by UAU1 method
C2_09630C	orf19.1391	C2_09630C		-0.568613	0.00260718	-0.0127251	0.975636	0.0160866	0.956809	-0.0753376	0.76176	-0.274075	0.229061	-0.129136	0.805651	-0.376327	0.0946166	Protein with similarity to trimeric LpxA-like enzymes; Hap43-repressed gene
C3_01270W	orf19.1724	C3_01270W		1.74471	1	#N/A	#N/A	#N/A	#N/A	#N/A	#N/A	2.10338	1	-0.151893	1	0.673354	1	Protein of unknown function; induced by nitric oxide independent of Yhb1p
C3_01280W	orf19.1723	C3_01280W		2.6636	7.00481e-07	0.350288	1	-1.22945	1	-1.32227	1	0.383009	0.307652	-1.36594	0.00451998	-0.954199	0.0116611	Ortholog(s) have role in response to purine-containing compound
CR_05520W	NOC2			-0.907661	5.4826e-15	-0.19324	0.216401	-0.996383	1.00552e-17	-0.833144	1.26048e-14	-0.00160463	0.992878	-0.119151	0.550553	-0.0151268	0.927724	Putative nucleolar complex protein; Hap43-induced; transposon mutation affects filamentous growth; mutation confers hypersensitivity to 5-fluorouracil (5-FU), tubercidin (7-deazaadenosine); repressed in core stress response
C3_02620C	orf19.252	C3_02620C		0.122522	0.463249	0.198311	0.425186	0.21882	0.21388	0.282675	0.0730974	0.160591	0.300354	-0.553532	1.8744e-07	-0.32361	0.0132569	Protein of unknown function; S. cerevisiae ortholog Fmp37 which localizes to mitochondria; Hap43-repressed; Spider biofilm repressed
C6_04160C	SPB1			-0.31672	0.00269899	-0.30716	0.0157614	-0.98273	1.02633e-20	-0.828255	5.11421e-16	-0.0115895	0.933286	-0.195542	0.0229798	-0.0202114	0.850945	Putative AdoMet-dependent methyltransferase; Hap43-induced; repressed by prostaglandins; possibly essential gene, disruptants not obtained by UAU1 method; Spider biofilm induced
C2_08180C	orf19.2167			-0.473977	0.000802989	-0.276794	0.125792	-0.987703	1.17709e-13	-1.05915	1.26109e-15	0.150424	0.283173	-0.192734	0.34906	-0.0607583	0.735281	Ortholog(s) have role in ribosomal large subunit biogenesis, ribosomal small subunit biogenesis and nucleolus localization
C3_07350W	orf19.6756	C3_07350W		2.41744	1.41054e-13	0.242608	1	0.264848	0.720653	0.470494	0.409756	-0.124642	0.728867	-0.18728	0.749962	-0.152109	0.638232	Ortholog(s) have Golgi apparatus localization
C3_07370W	orf19.6754	C3_07370W		0.443692	0.458419	-0.388104	1	-0.35453	0.683752	-0.35387	0.666399	-0.585839	0.404124	-0.868169	0.341853	-0.587987	0.383733	Protein of unknown function; Spider biofilm induced
CR_07060C	CRZ2			-0.28833	0.298417	0.0940482	0.831585	-0.248709	0.453942	-1.16835	6.72455e-06	-0.233518	0.522387	-0.795619	0.0251497	-1.11353	0.000175828	C2H2 transcription factor, involved in regulation of early adaptation to murine GI tract; Rim101-repressed at pH 8; required for yeast cell adherence to silicone substrate; Spider biofilm induced
C4_02010C	HSX11	C4_02010C		2.43346	5.14499e-13	-0.243787	1	-1.0118	0.165993	-0.710005	0.297959	0.403408	0.06714	-1.04414	3.94618e-05	-0.892468	9.98396e-05	UDP-glucose:ceramide glucosyltransferase (glucosylceramide synthase [GCS], EC 2.4.1.80); involved in glucosylceramide biosynthesis, which is important for virulence
C4_03670W	SPO75	C4_03670W		-0.509078	0.00725508	-0.27139	0.32235	-0.157025	0.534327	-0.0570905	0.829773	-0.0241695	0.945971	0.274758	0.39106	0.275763	0.203023	Ortholog(s) have role in ascospore formation, ascospore wall assembly
C2_09320C	PES1			-0.711896	4.19545e-13	-0.225532	0.0891458	-0.971392	8.78033e-21	-0.712806	7.67668e-13	0.0624357	0.416325	-0.217471	0.00380068	0.022145	0.831286	Pescadillo homolog required for dispersal of biofilm cells into planktonic yeast cells; essential in yeast cells, not in hyphal cells; mutation confers hypersensitivity to 5-fluorocytosine, 5-fluorouracil, tubercidin
C2_06470W	RTA2			1.56094	0.00162178	-0.0698973	1	0.617747	0.347413	0.182583	0.813456	-0.886821	0.0389356	0.0233339	0.985888	-0.925742	0.0308136	Flippase involved in sphingolipid long chain base release; mediates calcineurin-dependent ER stress response and resistance to azoles; Plc1p, Ca2+, calcineurin-regulated;
C4_05720W	orf19.1257	C4_05720W		-0.664405	1	-2.65216	1	-2.67567	1	-0.70539	1	-0.236155	1	-2.04119	1	-1.14604	1	Ortholog of Candida albicans WO-1 : CAWG_03251
C3_01000W	BMS1			-0.289377	0.00253159	-0.252328	0.0376451	-0.964368	5.01818e-22	-0.948829	7.7437e-24	-0.00954495	0.936623	-0.260231	0.000198929	-0.118262	0.139724	Putative GTPase; Hap43-induced gene; mutation confers resistance to 5-fluorocytosine (5-FC); flucytosine induced; repressed by prostaglandins; Spider biofilm induced
C1_02360C	PGA5			-1.32746	0.00597393	-0.162624	0.815428	-0.980672	0.0446922	-0.718529	0.0816286	-0.0729042	0.948512	-0.1029	0.961629	-0.190971	0.844276	Putative GPI-anchored beta-1,3-glucanosyltransferase with similarity to the A. fumigatus GEL family; fungal-specific (no human or murine homolog)
C4_07230C	VID21	C4_07230C		-0.26672	0.0126829	0.217756	0.145814	0.0181304	0.923908	0.104055	0.442375	0.153038	0.12355	0.0267242	0.933183	-0.163298	0.174297	Subunit of the NuA4 histone acetyltransferase complex; soluble protein in hyphae; Spider biofilm repressed
C5_00390C	orf19.951	C5_00390C		1.30787	0.331505	0.323376	1	0.660065	1	-0.970672	1	-0.91816	1	1.20059	1	-0.272642	1	Protein of unknown function; transcript repressed upon yeast-hyphal switch; fluconazole-induced; Hap43-repressed; flow model biofilm induced
C3_01430W	orf19.1708			-0.0582035	0.723698	-0.0514729	0.838023	-0.946413	7.57108e-10	-0.71422	5.40613e-08	-0.172435	0.25663	-0.494176	0.00065493	-0.192441	0.204075	Protein of unknown function; Spider biofilm induced
C5_03430W	orf19.2638	C5_03430W		-1.35154	0.0942365	-0.130389	1	-0.321897	0.724594	0.484635	0.493697	0.848754	1	-0.26803	1	1.14721	0.178866	Protein of unknown function; Spider biofilm induced
C5_03830C	orf19.1111	C5_03830C		-0.154579	0.210044	0.0822855	0.685096	0.0802963	0.635143	0.220231	0.087555	-0.163953	0.256515	-0.0603191	0.863674	-0.0116492	0.94878	Ortholog(s) have chromatin binding, molecular adaptor activity and role in RNA polymerase II preinitiation complex assembly, chromatin organization, histone acetylation, transcription by RNA polymerase II
C7_02460C	orf19.6463			-0.847543	1.33671e-05	-0.722738	0.00107561	-0.980462	4.71753e-07	-0.739583	0.000138598	-0.0475846	0.876326	-0.0621068	0.925572	0.154348	0.490542	Putative ortholog of S. cerevisiae Npa3p; possibly essential for growth (however, depletion mutant is viable)
C4_01000C	PGA57			0.333598	0.116699	-0.160128	0.634579	-0.976989	1.40856e-05	-0.67214	0.00130045	0.276779	0.138907	-0.410141	0.0777003	0.310637	0.0668335	Putative GPI-anchored protein; Hap43p-induced gene
C1_00170W	LEU4		C1_00170W	6.91064	1.45581e-175	0.185273	1	1.0368	0.100824	0.0218691	0.980151	-0.883614	3.62235e-44	0.18214	0.033438	-1.05707	6.30084e-51	Putative 2-isopropylmalate synthase; involved in resistance to caspofungin and anidulafungin; regulated by NRG1, MIG1, TUP1, GCN4; induced by human whole blood or PMNs; macrophage/pseudohyphal-repressed after 16h; Spider biofilm repressed
C1_11420W	KRR1			-0.370649	0.0010244	-0.274884	0.0480763	-0.945242	3.85021e-17	-0.814971	3.63757e-15	-0.0692924	0.567855	-0.219268	0.0342041	-0.107282	0.306117	Putative nucleolar protein; repressed benomyl treatment or in an azole-resistant strain that overexpresses MDR1; F-12/CO2 early biofilm induced
C1_01610C	orf19.3351			2.54651	1.90744e-36	0.371434	0.437524	-0.00713443	0.990468	0.0797763	0.861864	-0.882366	4.67174e-11	-0.0661674	0.902511	-0.425139	0.00518706	Protein of unknown function; Hap43-induced; Spider biofilm induced
C4_02610C	SUL2			-1.48954	3.20523e-22	-0.267711	0.162624	1.58428	4.75408e-50	0.319882	0.0145774	-0.872718	1.08639e-05	0.602751	0.002569	-0.172544	0.570765	Putative sulfate transporter; transcript negatively regulated by Sfu1; amphotericin B induced; F-12/CO2 and Spider biofilm induced
C1_09040C	orf19.4760			-0.147596	0.224856	-0.223553	0.253755	-0.938641	2.56495e-13	-0.913215	1.6281e-15	-0.19229	0.0922621	-0.256972	0.046848	-0.210633	0.0689578	Putative protein-histidine N-methyltransferase; Spider biofilm induced
C7_00350C	orf19.7085	C7_00350C		1.02042	0.27829	0.356717	1	1.55062	0.112175	1.03872	1	-0.740627	1	0.644795	0.664124	-0.927063	1	Protein of unknown function; induced in core stress response; induced by cadmium stress via Hog1; oxidative stress-induced via Cap1; induced by Mnl1 under weak acid stress; macrophage-repressed; rat catheter and Spider biofilm induced
CR_06800C	HHF22			2.97487	1.89085e-58	0.937737	0.335863	1.6953	0.0572184	0.0609502	0.873919	-0.87017	4.79238e-13	0.346913	0.865439	-0.507905	0.35716	Putative histone H4; regulated by Efg1; flucytosine, fluconazole-induced; amphotericin B, caspofungin repressed; colony morphology-related gene regulation by Ssn6; Hap43-induced; rat catheter and Spider biofilm repressed
C7_00860W	SSR1	C7_00860W		2.52166	1.90829e-36	-0.0943612	0.855615	-0.0439821	0.923908	-0.239458	0.489296	0.018833	0.940841	0.406203	0.313587	0.221661	0.532351	Beta-glucan associated ser/thr rich cell-wall protein with a role in cell wall structure; GPI anchor; highly mutable due to internal Ser-Ala tandem repeats; detected at germ tube plasma membrane; repressed in cells treated with Congo Red;
C4_03140C	orf19.2676			-0.58991	0.000104612	-0.559669	0.00209101	-0.965318	8.34615e-10	-0.885554	1.37004e-08	0.0523523	0.800247	-0.0483359	0.914309	0.0213148	0.920769	Predicted hexameric RecA-like ATPase Elp456 Elongator subcomplex subunit; required for modification of wobble nucleosides in tRNA; Spider biofilm induced
C7_04090C	orf19.7166	C7_04090C		1.22921	0.0907407	0.212256	1	1.07675	0.199352	0.22386	1	-0.660831	0.429864	-0.264208	0.894313	-1.05293	0.152794	Predicted mitochondrial cardiolipin-specific phospholipase; upregulated in an azole-resistant strain that overexpresses MDR1; induced by Mnl1 under weak acid stress; rat catheter and Spider biofilm induced
C4_04100C	ECM1			-0.741824	7.41972e-09	-0.373015	0.0145626	-0.9314	4.51156e-13	-0.631656	3.43125e-07	-0.0469529	0.779169	-0.25594	0.0431928	-0.0181361	0.91202	Putative pre-ribosomal factor; decreased mRNA abundance observed in cyr1 homozygous mutant hyphae; induced by heavy metal (cadmium) stress; Hog1p regulated
CR_00050W	INO2	CR_00050W		2.26	0.000500902	0.173004	1	0.146227	1	0.176936	1	0.257297	0.717	-0.311341	0.819574	-0.224281	0.752966	Transcriptional activator that forms a heterodimer with Ino4p; likely regulates genes involved in phosphatidylcholine and phosphatidylinositol biosynthesis, fatty acid beta-oxidation, and peroxisome biogenesis
C1_13620W	ROB1			-0.758225	1.81037e-11	-0.389635	0.00256774	0.360411	0.00194611	0.372259	0.000773431	-0.85868	1.11798e-18	0.115356	0.596848	-0.654437	4.12539e-09	Zn(II)2Cys6 transcription factor; required for Spider model biofilm formation; mutant displays abnormal colony morphology and invasive growth; caspofungin repressed; flow model biofilm induced; rat catheter biofilm repressed
CR_06080W	SIS1	CR_06080W		-0.353297	3.52841e-06	-0.0203087	0.893583	0.0386155	0.766919	-0.0718173	0.495779	-0.054452	0.602721	-0.0428935	0.843379	-0.273403	0.00059731	Putative Type II HSP40 co-chaperone; macrophage/pseudohyphal-repressed; heavy metal (cadmium) stress-induced; heterozygous null mutant displays sensitivity to virgineone; rat catheter biofilm induced
CR_06440C	BCR1	CR_06440C		-0.788249	1.25255e-11	0.0291553	0.899029	-0.0382402	0.835739	0.0651789	0.646762	0.0881346	0.631811	0.226174	0.184655	0.121506	0.480115	Transcription factor; regulates a/alpha biofilm formation, matrix, cell-surface-associated genes; confers adherence, impermeability, impenetrability, fluconazole resistance; Tup1/Tec1/Mnl1-regulated; mRNA binds She3; Spider biofilm induced
C5_04960W	orf19.3984			-0.506356	0.00100972	-0.138671	0.56239	0.252314	0.148648	0.519044	5.24112e-05	-0.858188	3.49022e-08	0.00667669	0.993653	-0.805606	7.00926e-07	Protein of unknown function; induced in core caspofungin response; induced in ssr1 mutant; induced by nitric oxide independent of Yhb1; Spider biofilm induced
CR_06700C	SOL3	CR_06700C		1.51812	1.97965e-05	0.0352526	1	0.124388	0.861624	-0.544397	0.377068	0.303447	0.397948	-0.405035	0.447786	-0.506891	0.142542	Putative 6-phosphogluconolactonase; present in exponential and stationary growth phase yeast cultures; macrophage-downregulated protein; Spider biofilm repressed
CR_06760C	LSC2	CR_06760C		0.109702	0.710678	-0.00665622	0.988884	-0.30334	0.328965	-0.509087	0.0103215	0.250533	0.630007	-0.450324	0.673578	-0.487637	0.05247	Putative succinate-CoA ligase beta subunit; regulated by Mig1, Tup1; induced in high iron; protein present in exponential and stationary growth phase yeast cells; Spider biofilm repressed
C6_00980C	orf19.100			-3.82764	5.18504e-23	-0.0611213	0.898835	-0.964332	0.000352595	0.469418	0.0325316	-0.336601	1	-0.210949	1	0.0645281	0.958882	Alpha/beta hydrolase and lipase domain protein; Hap43-repressed; Spider and flow model biofilm induced
C6_03210C	orf19.5608			-0.355586	0.151303	0.0752716	0.847837	-0.961297	5.62671e-05	-0.463827	0.0691741	-0.0881061	0.82929	-0.163812	0.813821	-0.101775	0.789013	RNA polymerase III subunit; Spider biofilm induced
CR_07640C	orf19.6286	CR_07640C		-0.716865	1.57618e-08	-0.142589	0.396854	-0.188646	0.180359	-0.146225	0.264712	-0.0259434	0.912178	-0.0963885	0.781723	-0.166652	0.308245	Ortholog(s) have ATPase activator activity, role in positive regulation of ATPase activity, vacuolar transport and cytoplasm, endosome localization
C4_06530C	XUT1			0.412362	0.175317	0.372843	0.358913	-0.464437	0.203132	-0.450409	0.174165	-0.857611	0.00109431	0.0192243	0.98434	-0.61169	0.034328	Putative high-affinity, high-capacity xanthine-uric acid/H+ symporter; similar to A. nidulans UapA; member of the Nucleobase-Ascorbate Transporter/Nucleobase-Cation Symporter (NAT/NCS2) family; rat catheter biofilm induced
CR_10350C	TRX1	CR_10350C		0.966005	0.0416592	0.400524	0.310673	0.936301	0.0723084	0.545173	0.0644038	-0.0826218	0.894664	-0.249307	0.411859	-0.462375	0.00524857	Thioredoxin; involved in response to reactive oxygen species; biofilm, benomyl, flucytosine, peroxide, Hap43 induced; amphotericin B, caspofungin repressed; induced by human neutrophils; macrophage-repressed gene
C1_02450C	orf19.2934			-1.08573	7.927e-32	-0.0212483	0.913978	-0.958031	6.45007e-19	-0.690713	2.21502e-12	-0.0509923	0.796168	-0.233268	0.141158	-0.116491	0.470908	Similar to S. cerevisiae Bud20; predicted role in cellular bud site selection; rat catheter and Spider biofilm induced
C1_00010W	orf19.6115			-4.27917	1	0.959828	1	-0.678045	1	1.00146	1	#N/A	#N/A	#N/A	#N/A	#N/A	#N/A	Dubious open reading frame
C1_12840W	orf19.4914			-0.414884	0.077792	-0.431666	0.11421	-0.281173	0.29017	-0.195871	0.405845	-0.85445	0.00015552	-0.115788	0.865852	-0.481426	0.0429021	Ortholog(s) have role in cellular response to DNA damage stimulus and FANCM-MHF complex localization
C1_00030C	orf19.6113			-2.38999	0.0144898	0.652461	1	-0.567981	0.583485	-0.755943	0.437219	-0.386216	1	-0.939902	1	0.276024	1	Protein of unknown function; transcript detected on high-resolution tiling arrays
C1_00050C	orf19.6110			-0.130426	1	-0.185625	1	-0.218636	1	#N/A	#N/A	0.252484	1	0.825278	1	#N/A	#N/A	Ortholog of Candida albicans WO-1 : CAWG_01361
C2_08650W	orf19.3611			-1.07679	4.67104e-08	-0.572051	0.016928	-0.955031	1.31669e-06	-0.646905	0.00134605	-0.0121295	0.965846	-0.0931077	0.815541	0.130352	0.46047	Protein of unknown function; Hap43-repressed gene; repressed by nitric oxide
C1_00080C	RCA1			4.80998	1.14957e-33	0.77541	1	0.607507	0.590306	0.391934	1	0.154444	0.504719	0.163655	0.682251	0.0413683	0.885654	Protein involved in regulation of carbonic anhydrases; controls CO2 sensing; bZIP domain-containing transcription factor of the ATF/CREB family; null mutant displays slow growth, abnormal colony morphology and invasive growth
C1_00090W	orf19.6103			4.9022	0.000120597	0.388199	1	-0.294135	1	-0.394079	1	0.766415	0.131356	0.740127	0.29498	0.134895	0.876842	Ortholog(s) have role in ascospore formation, ascospore wall assembly, ascospore-type prospore membrane formation and cytosol, prospore membrane localization
C1_00100C	orf19.6100			1.08444	0.0121434	0.858461	0.143732	0.578155	0.296406	0.785556	0.100062	0.11442	0.814619	0.192976	0.825735	0.251129	0.501939	Cardiolipin synthase; ortholog of S. cerevisiae Crd1; transcript is upregulated in clinical isolates from HIV+ patients with oral candidiasis; mutants are viable; Spider biofilm repressed
C1_00110W	CCT8			1.56016	1.17682e-29	0.179487	0.52075	0.181853	0.43943	0.0208843	0.940067	0.100144	0.512747	0.0536634	0.887923	-0.036093	0.853072	Chaperonin-containing T-complex subunit; role in hyphal morphogenesis, particularly starvation-induced; essential; expression in S. cerevisiae inhibits Ras2-mediated pathways; CCT8 and TRP1 overlap; Spider biofilm repressed
C1_00120C	TRP1			0.64165	0.0764046	0.0218007	0.977794	0.401038	0.38363	0.274275	0.541219	-0.282842	0.506653	-0.159588	0.873577	-0.147593	0.759618	Phosphoribosylanthranilate isomerase; tryptophan biosynthesis; expected unifunctional, unlike trifunctional enzyme of some other fungi; complements E. coli trpC, S. cerevisiae trp1 mutant; CCT1 and TRP1 overlap; Spider biofilm repressed
C1_00130C	VPS53			0.144318	0.773488	0.274188	0.647859	0.646745	0.0941885	0.47065	0.221615	0.0314396	0.968075	0.318441	0.729737	-0.0257037	0.967239	Subunit of GARP (Golgi-associated retrograde protein) complex, which has roles in Golgi to vacuole transport, cellular sphingolipid homeostasis, retrograde transport, and filamentous growth
C1_00140W	KEL1			2.75607	1.40486e-36	0.352918	0.467535	0.62668	0.0597458	0.563145	0.076295	0.151917	0.338035	0.124442	0.652746	0.0972035	0.606809	Kelch repeat domain-containing protein; localizes to sites of polarized growth; mutant colonies exhibit slightly decreased filamentation ratio; not required for buccal epithelial cell adherence or virulence in mice
C3_02040C	orf19.1642			0.0360779	0.938177	-0.0867303	0.901539	-0.952354	0.0355109	-0.583931	0.157713	-0.144537	0.791972	-0.0855454	0.937363	-0.124952	0.808443	Ortholog of S. cerevisiae Loc1, a nuclear protein involved in asymmetric localization of ASH1 mRNA in S. cerevisiae; Hap43-induced gene; Spider biofilm induced
C1_00180W	RPL16A			0.15952	0.211232	-0.025554	0.899029	-0.0456292	0.7957	-0.387557	1.49007e-05	-0.080886	0.548683	0.0929304	0.899556	-0.163879	0.159628	Ribosomal protein; transposon mutation affects filamentous growth; repressed upon phagocytosis by murine macrophages; Hap43-induced; Spider biofilm repressed
C1_00190C	orf19.6084			3.46216	0.0781074	-0.185624	1	0.567954	1	#N/A	#N/A	-0.759155	1	-2.26455	1	-1.02915	1	Protein of unknown function; flow model biofilm induced; Spider biofilm induced
C1_00200C	orf19.6083			-0.939678	0.595275	-2.04606	1	-2.13534	1	-2.69562	1	0.722733	1	0.262881	1	-1.13765	1	Has domain(s) with predicted nucleic acid binding, nucleotide binding activity
C1_00220W	PHR2			1.58394	2.59765e-14	0.0974146	0.836953	0.231854	0.466483	-0.414543	0.110897	-0.252938	0.200176	0.000522173	0.999777	-0.346168	0.0600193	Glycosidase; role in vaginal not systemic infection (low pH not neutral); low pH, high iron, fluconazole, Hap43-induced; Rim101-repressed at pH8; rat catheter biofilm induced; Bcr1-repressed in RPMI a/a biofilms
C1_00230C	BFA1			2.77802	3.75476e-14	0.0236883	1	0.119751	0.906551	0.066307	0.944744	-0.173403	0.649249	0.202775	0.737777	-0.185579	0.603532	Ortholog(s) have GDP-dissociation inhibitor activity, GTPase activator activity, role in mitotic spindle orientation checkpoint signaling, negative regulation of exit from mitosis and Bfa1-Bub2 complex, spindle pole body localization
C2_08840W	orf19.3585			-0.0237685	0.930857	-0.362461	0.326625	-0.95007	0.000507336	-0.910028	0.00088569	0.112712	0.729717	-0.085873	0.90727	0.166762	0.558057	Putative tRNA methyltransferase complex subunit; regulated by Gcn4; repressed in response to amino acid starvation (3-aminotriazole treatment); Spider biofilm induced
C1_00310W	orf19.6077			0.64179	0.434561	0.646356	1	0.81044	0.369116	0.794768	0.321898	-0.255086	1	0.755316	0.455961	0.0722591	0.943263	Putative protein of unknown function; shows colony morphology-related gene regulation by Ssn6p
C1_00320W	orf19.6076			1.02166	0.126209	0.42786	1	0.616977	0.495206	0.747705	0.328047	0.0825898	0.926465	0.204601	0.892292	0.186413	0.788811	Ortholog(s) have cargo adaptor activity, role in intracellular protein transport, retrograde transport, endosome to Golgi and endosome, retromer complex, retromer, cargo-selective complex localization
C1_00330C	orf19.6075			2.17802	3.03575e-07	-0.121016	1	0.475274	0.588956	0.14817	0.878209	0.0165846	0.97851	-0.0331945	0.9793	0.104536	0.823648	Putative CCR4-Not complex transcription factor; ortholog of S. cerevisiae Cdc36; Hap43-repressed gene
C1_00340W	HBR1			0.351731	0.437556	0.455832	0.467535	0.0602462	0.93459	0.121033	0.836794	-0.0724873	0.921345	-0.0446584	0.975034	0.056145	0.926907	Essential protein involved in regulation of MTL gene expression; hemoglobin-regulated inhibitor of white-opaque switching, may affect survival in host; activator of MTLalpha1 and MTLalpha2; transcript activated by hemoglobin
C1_00350C	HMX1			0.11732	0.868122	0.0701517	1	0.944506	0.125307	0.554037	0.375724	-0.148535	0.884675	0.762156	0.344469	-0.0585479	0.947225	Heme oxygenase; utilization of hemin iron; transcript induced by heat, low iron, or hemin; repressed by Efg1; induced by low iron; upregulated by Rim101 at pH 8; Hap43-induced; Spider and flow model biofilm induced
C1_00360W	CDC13			2.20184	0.00132479	0.655901	1	0.366739	1	0.172576	1	-0.199677	0.815741	-0.286145	0.850296	-0.260443	0.730474	Essential protein with similarity to S. cerevisiae Cdc13p, involved in telomere maintenance
C1_00370W	orf19.6072.1			1.55114	0.416015	1.55255	1	1.55536	1	-1.07198	1	-1.22911	1	-0.00376963	1	-0.648798	1	Protein of unknown function
C1_00380C	orf19.6071			1.50622	0.000401483	0.200563	1	0.290493	0.703689	-0.243197	0.747645	0.134374	0.804768	0.405633	0.496214	0.0749661	0.888921	Ortholog(s) have peptide alpha-N-acetyltransferase activity and role in N-terminal peptidyl-methionine acetylation, cytoskeleton organization, mitochondrion inheritance, regulation of actin cytoskeleton organization
C1_00390W	ENA2			0.334083	0.564304	-0.08026	1	0.174257	0.827759	0.92879	0.0521948	-0.11302	0.899056	-0.000753874	0.999777	-0.250272	0.727399	Putative sodium transporter; induced by ciclopirox olamine; alkaline induced by Rim101; repressed by high-level peroxide stress; induced in oral candidiasis clinical isolates; possibly essential gene; rat catheter and Spider biofilm induced
C1_00400W	SVF1			1.68805	5.15525e-15	0.738453	0.0367476	0.205947	0.609047	0.226445	0.510764	0.0777392	0.740019	-0.0780192	0.873577	-0.169092	0.397529	Putative survival factor; stationary phase enriched protein; fluconazole-induced; regulated by Gcn4p; repressed in response to amino acid starvation (3-AT treatment); fungal-specific (no human or murine homolog)
C1_00410C	orf19.6066			2.0113	8.03471e-16	0.0252802	0.975636	0.0440023	0.949546	-0.0439167	0.939122	-0.0315033	0.929958	-0.0961835	0.873884	0.0848728	0.765319	Hexadecenal dehydrogenase; involved in the conversion of sphingosine 1-phosphate breakdown product hexadecenal to hexadecenoic acid; Spider biofilm induced
C1_00420W	orf19.6065			2.28317	3.48431e-06	-0.289798	1	1.23119	0.0703982	0.193847	0.847607	-0.479631	0.290578	0.325479	0.682764	-0.469769	0.290244	RNA polymerase II holoenzyme/mediator subunit; regulated by Mig1, Tup1; amphotericin B, caspofungin repressed; protein present in exponential and stationary growth phase yeast; Hap43-repressed; Spider biofilm repressed
C1_00430W	orf19.6064			0.415352	0.427349	0.176111	1	0.744505	0.156875	0.721608	0.148275	0.328387	0.547793	0.302429	0.766287	0.0915364	0.888849	Ortholog(s) have phosphatidylinositol-3,5-bisphosphate binding, phosphatidylinositol-3-phosphate binding, phosphatidylinositol-4-phosphate binding, ubiquitin binding activity
CR_00560W	NTH1			1.97696	7.50925e-08	0.431196	1	0.887524	0.112944	0.372514	0.54355	-0.848275	0.00311086	-0.016439	0.985888	-0.447431	0.197436	Neutral trehalase; hyphal induction in mutant delayed but not reduced overall; not required for virulence in mice; possible regulatory cAMP-dependent phosphorylation at S10,S213; Hap43-repressed gene; Spider biofilm induced
C1_00450C	orf19.6062.3			3.59611	8.05454e-101	-0.171023	0.772266	-0.199248	0.673578	-0.114786	0.794951	0.0091133	0.964727	-0.169698	0.307231	0.131768	0.316477	Mitochondrial protein; component of the mitochondrial inner membrane organizing system ; role in maintenance of crista junctions and inner membrane architecture; Spider biofilm repressed
C1_00460W	orf19.6062			0.463651	0.327407	0.0691887	1	0.0552518	0.945299	-0.0615229	0.932768	-0.0083996	0.991667	-0.24315	0.844188	0.282742	0.592244	Putative TIM23 translocase complex subunit; membrane-localized; Hap43-repressed
C1_00470C	orf19.6061			0.381133	0.552972	-0.250018	1	0.106039	0.921009	-0.85317	0.278519	-0.514029	0.516011	-0.082594	0.963185	-0.387647	0.615761	Ortholog(s) have role in N-acylethanolamine metabolic process, N-acylphosphatidylethanolamine metabolic process and integral component of mitochondrial inner membrane localization
C1_00480C	GCN20			1.44567	6.79054e-14	0.294049	0.411194	0.444422	0.123463	0.237092	0.418113	-0.0974042	0.68297	0.0796009	0.876217	0.180113	0.327021	YEF3-subfamily ABC family protein, predicted not to be a transporter
C1_00490C	TTR1			0.462534	0.350726	0.202152	0.815428	0.775259	0.101454	0.486036	0.308908	-0.797812	0.0994911	-0.201041	0.885265	-0.35449	0.547334	Putative glutaredoxin; described as a glutathione reductase; induced by human neutrophils and benomyl treatment; alkaline repressed; regulated by Gcn2 and Gcn4; required for virulence in mouse model; Spider biofilm induced
C1_00500C	GLO1			0.985361	0.00210232	-0.0405984	0.961211	0.283813	0.587414	0.106635	0.82103	-0.422738	0.189158	-0.119642	0.902511	-0.482174	0.125963	Putative monomeric glyoxalase I; oxidative stress-induced via Cap1; flow model and rat catheter biofilm repressed
C1_00510W	orf19.6057			2.54344	8.5293e-16	-0.281514	1	-0.211371	0.797597	-0.156985	0.826662	0.238904	0.385727	0.0871423	0.908628	0.226573	0.441071	Ortholog(s) have 3-methyl-2-oxobutanoate hydroxymethyltransferase activity, role in pantothenate biosynthetic process and mitochondrion localization
C1_00530C	orf19.6055			3.71232	1.1262e-17	0.0730119	1	0.672653	0.520348	0.150194	1	-0.149628	0.702217	0.174822	0.803879	-0.0297154	0.940887	Ortholog of C. dubliniensis CD36 : Cd36_00460, C. parapsilosis CDC317 : CPAR2_800010, Candida tenuis NRRL Y-1498 : CANTEDRAFT_125085 and Debaryomyces hansenii CBS767 : DEHA2D09086g
C1_00540C	orf19.6054			-0.838872	0.0099913	-0.337913	0.414739	-0.161137	0.667648	-0.461085	0.120065	0.138839	0.787494	-0.115419	0.925572	-0.199348	0.681597	Protein with a Bul1 domain; binds the ubiquitin ligase Rsp5 and is involved in intracellular trafficking of a general amino acid permease Gap1; repressed in an azole-resistant strain overexpressing MDR1; Spider biofilm induced
C1_00550W	CIS2			0.253331	0.354897	-0.0445785	0.939185	0.507965	0.0749379	0.149526	0.650134	0.119321	0.744964	-0.0156143	0.985888	0.155617	0.631203	Putative role in regulation of biogenesis of the cell wall; upregulated in biofilm; Gcn4p-regulated
C1_00560W	CNS1			0.826942	0.0210455	0.214328	0.759679	-0.0751962	0.914989	-0.379445	0.463071	0.0550945	0.92223	0.237092	0.746824	-0.0411725	0.932052	Putative co-chaperone; Hap43p-induced gene; mutation confers hypersensitivity to radicicol
C1_00570C	orf19.6049			0.562744	0.000574469	-0.310045	0.265089	-0.122663	0.638208	-0.29712	0.165124	-0.0320295	0.89801	0.0942167	0.803879	-0.195301	0.241304	Ortholog(s) have protein kinase activator activity and role in chromosome segregation, protein phosphorylation, regulation of cytokinesis
C1_00580W	orf19.6048			1.57125	0.0689622	-1.19987	1	-0.0105094	1	0.230232	1	0.190382	0.858971	0.668857	0.551362	0.36635	0.672536	Protein of unknown function; Spider biofilm induced
C1_09610W	orf19.4824			-0.44895	0.000377911	-0.376647	0.0116442	0.415904	0.000733135	-0.348063	0.00748327	-0.844126	2.62496e-15	0.392071	0.000817613	-0.798397	1.11936e-10	Planktonic growth-induced gene
C1_00600W	APC1			0.139283	0.278845	-0.014008	0.96157	0.0625303	0.733062	-0.0408326	0.824147	-0.0694359	0.674451	0.00682644	0.985888	-0.197913	0.117214	Putative Anaphase-Promoting Complex/Cyclosome subunit; essential for growth; periodic mRNA expression, peak at cell-cycle S/G2 phase
C1_00610W	PSD1			0.490706	0.149669	0.166844	0.76165	0.50434	0.131153	0.156177	0.68507	-0.478828	0.167835	-0.0336235	0.976951	-0.337839	0.359666	Phosphatidylserine decarboxylase; involved in phosphatidylethanolamine synthesis; Spider biofilm repressed
C1_00620W	MOB2			0.306807	0.701931	-0.039903	1	0.342734	0.731842	-0.00149093	0.998998	0.10847	0.926841	-0.444397	0.840311	-0.793055	0.400686	Mob1/phocein domain protein of RAM signaling network; cell wall integrity; role in cell separation, cortical actin polarization; required for hyphal growth; phosphorylated by Cdc28 on hyphal induction; activates Cbk1; mRNA binds She3
C1_00630W	orf19.6043			3.00701	0.00163448	-0.143769	1	2.01412	1	0.881926	1	-0.505608	0.553674	0.270552	0.888031	0.431182	0.54731	Has domain(s) with predicted UDP-N-acetylmuramate dehydrogenase activity, catalytic activity, flavin adenine dinucleotide binding activity
C2_05160C	orf19.3547			-0.371807	1.28332e-06	-0.112878	0.274305	-0.918794	7.80639e-30	-0.743404	5.36263e-27	0.0656523	0.431266	-0.199113	0.0142819	-0.0426304	0.677083	Ortholog(s) have mRNA 3'-UTR binding, mRNA 5'-UTR binding, translation repressor activity, mRNA regulatory element binding activity and role in negative regulation of translation, protein stabilization, ribosomal large subunit biogenesis
C1_00650C	SNF7			-1.6001	3.9204e-19	-0.358703	0.0892893	-0.104148	0.64114	-0.109288	0.598064	0.0772677	0.837663	0.110023	0.875373	0.238066	0.349508	ESCRT III complex protein; role in proteolytic activation of Rim101 and Rim8 processing/activation; separable roles in RIM101 pathway and in transport from MVB to vacuole; involved in echinocandin and azole sensitivity
C1_00660C	orf19.6039			1.92713	0.000188802	-0.035186	1	0.729427	0.398204	0.67785	0.436202	-0.388479	0.459941	-0.0608321	0.961629	-0.42109	0.397529	Ortholog(s) have SNAP receptor activity
C1_00670C	UGA32			1.3573	0.227549	0.683072	1	0.816651	1	0.0305621	1	-0.521122	1	-0.440054	1	-0.394402	0.747153	Predicted Zn(II)2Cys6 transcription factor; has similarity to S. cerevisiae Uga3, a transcription factor involved in the regulation of gamma-aminobutyrate metabolism genes; rat catheter biofilm induced
C1_00680W	ASM3			-0.384351	0.0700306	0.272621	0.32004	0.250356	0.285109	0.31978	0.083204	-0.0893538	0.791749	0.141838	0.810879	0.209607	0.408784	Putative secreted acid sphingomyelin phosphodiesterase; possible Kex2 substrate; transcript increased in an azole-resistant strain that overexpresses MDR1; flow model biofilm induced; F-12/CO2 early biofilm induced
C1_00690W	RIC1			0.11005	0.61143	-0.177962	0.562506	0.00644019	0.98496	0.166945	0.431896	-0.168987	0.495609	-0.0421641	0.94464	-0.0680633	0.816958	Ortholog of S. cerevisiae Ric1 guanyl-nucleotide exchange factor; mutant is viable; rat catheter biofilm repressed
C1_00700W	orf19.6035			-0.169286	0.492819	0.124807	0.735727	-0.0312699	0.925746	0.129988	0.6485	-0.0925288	0.69139	-0.0561506	0.902511	0.258988	0.0551685	Protein of unknown function; repressed by nitric oxide
C1_00720W	tP(UGG)3			-1.511	1	1.04772	1	-0.38107	1	0.381851	1	-2.30148	1	0.436732	1	-1.96074	1	tRNA-Pro, predicted by tRNAscan-SE; UGG anticodon
C1_00730C	CMP1			-0.0225885	0.861001	0.0236093	0.915249	0.0744446	0.612999	0.130024	0.278154	-0.0127006	0.940681	0.0394887	0.88986	-0.0341601	0.807604	Catalytic subunit of calcineurin (Ca[2+]-calmodulin-regulated S/T protein phosphatase); required for wild-type virulence, resistance to high pH, Na(+), Li(+), Mn(2+), and fluconazole tolerance; micafungin is fungicidal to null mutant
C1_00750C	VPS27			-0.0357725	0.829889	-0.0867741	0.697143	0.0408297	0.84432	0.176302	0.253073	-0.0872354	0.596867	-0.0421342	0.913761	-0.0550104	0.75887	Putative ESCRT-0 complex protein with a role in multivesicular body (MVB) trafficking
C1_00760W	orf19.6030			-0.467195	1.06142e-05	-0.0835918	0.617287	-0.115587	0.411945	-0.058164	0.677735	-0.17933	0.1095	0.033095	0.928274	-0.0696332	0.642951	Protein of unknown function; transcript detected on high-resolution tiling arrays
C1_00770C	ROT1			-0.0456533	0.859906	0.277862	0.351882	0.227631	0.350397	-0.123491	0.662107	-0.110591	0.504042	-0.0268541	0.94464	-0.363513	0.00405059	Similar to S. cerevisiae Rot1p, which is involved in cell wall 1,6-beta-glucan biosynthesis; has predicted transmembrane region; possibly an essential gene, disruptants not obtained by UAU1 method
C1_00780C	HGC1			0.570485	0.0382048	0.0990444	0.857013	0.184399	0.665053	0.383699	0.203183	-0.386778	0.161739	0.139811	0.837343	-0.312687	0.290291	Hypha-specific G1 cyclin-related protein involved in regulation of morphogenesis, biofilm formation; Cdc28-Hgc1 maintains Cdc11 S394 phosphorylation during hyphal growth; required for virulence in mice; regulated by Nrg1, Tup1, farnesol
C5_00070W	CDC11			1.75238	2.98793e-09	0.475256	0.439011	0.801563	0.0574894	0.408071	0.379725	-0.83258	0.000328654	-0.391206	0.319358	-0.556494	0.037974	Septin; cell and hyphal morphology, agar-invasive growth, full virulence and kidney tissue invasion in mouse, but not kidney colonization, immunogenicity; hyphal and cell-cycle-regulated phosphorylation; rat catheter biofilm repressed
C1_00810W	orf19.6025			0.625746	0.0450944	-0.31201	0.566199	-0.367377	0.416606	-0.33995	0.399318	0.0804307	0.838618	0.0713529	0.925042	0.130487	0.672536	Ortholog(s) have N-acetylglucosaminyldiphosphodolichol N-acetylglucosaminyltransferase activity and role in dolichol-linked oligosaccharide biosynthetic process
C1_00830W	orf19.6023			-0.86715	8.13054e-06	0.305375	0.196105	0.192819	0.391148	0.403334	0.0259526	-0.279535	0.243182	0.114214	0.837891	0.0726827	0.801781	Protein with a predicted multidrug transporter domain; Hap43-repressed gene
C1_00860W	orf19.6020			-0.00224541	0.995056	-0.327154	0.466966	0.382479	0.215268	0.274834	0.361065	-0.459793	0.167172	0.0340943	0.968891	-0.168906	0.650846	Ortholog(s) have Atg8 ligase activity
C1_00870W	LRO1			0.00196333	0.988101	0.0314488	0.857676	0.176101	0.115522	0.233021	0.00849689	-0.106664	0.344598	0.0550648	0.835586	0.0248324	0.868538	Acyltransferase that catalyzes diacylglycerol esterification of phospholipids; role in lipid storage, triglyceride biosynthesis; flow model biofilm repressed
C1_00880W	orf19.6017			-0.363416	0.318394	0.137898	0.815428	0.393913	0.284164	0.543134	0.101703	0.0388656	0.951144	0.335797	0.608672	0.446785	0.211608	Protein of unknown function; Spider biofilm induced
C1_00890W	orf19.6016			-0.052208	0.711042	-0.110215	0.565701	0.047766	0.792607	0.108294	0.442375	0.0432351	0.802927	0.1424	0.439022	0.158319	0.197835	Putative outer mitochondrial membrane GTPase, subunit of the ERMES complex; required for mitochondrial morphology and invasive growth
CR_03370C	KTI12			-0.604906	2.58009e-10	-0.0569595	0.747021	-0.916112	1.21227e-18	-0.617403	1.12518e-11	-0.0389853	0.817344	-0.342528	0.00210657	-0.120439	0.353225	Protein similar to S. cerevisiae Kti12p, which associates with Elongator complex; has a role in resistance to killer toxin; predicted Kex2p substrate; Hap43p-induced gene
C2_07960C	NSA1			-0.295994	0.000350429	-0.138816	0.242911	-0.938958	7.32436e-20	-0.630287	2.56461e-14	0.112935	0.13067	-0.0871585	0.543775	0.0957861	0.269203	Putative 66S pre-ribosomal particles conmponent; Hap43-induced; repressed by prostaglandins
C1_00920W	orf19.6012			0.53162	0.540252	0.322108	1	0.504957	0.663046	0.853173	0.30635	-0.214533	1	0.343242	0.870671	-0.0821447	0.941779	Ortholog(s) have phosphatidylinositol-4,5-bisphosphate binding, phosphatidylserine binding activity and role in endocytosis, site selection
C2_08480W	RRP8			-0.389903	3.07645e-05	-0.206425	0.104934	-0.912262	2.02296e-21	-0.675529	2.56314e-14	-0.0585053	0.679557	-0.343794	3.52375e-05	-0.0623852	0.626178	Ribosomal protein; Hap43-induced; F-12/CO2 early biofilm and rat catheter biofilm induced
C1_00950C	CDC5			0.15821	0.68976	0.120206	0.838966	0.426242	0.232235	0.0554166	0.898309	0.305223	0.449257	0.139725	0.90924	0.134944	0.778796	Polo-like kinase; member of conserved Mcm1 regulon; depletion causes defects in spindle elongation and Cdc35-dependent filamentation; virulence-group-correlated expression; likely essential (UAU1 method); Spider biofilm repressed
C1_00960C	SET1			0.609047	0.184282	0.0274292	1	-0.0136793	0.98795	0.131543	0.839605	-0.283827	0.631811	-0.10523	0.933183	-0.730317	0.119119	Lysine histone methyltransferase; methylates histone H3 K4; regulates of white-opaque switch, epithelial cell adhesion, agar-embedded filamentation, virulence in mice; unique N-terminus immunogenic in human; rat catheter biofilm repressed
C1_00970W	orf19.6008.3			0.911683	0.540791	3.32383	1	1.23752	1	0.737564	1	-0.244715	1	-0.0801312	1	0.0396042	1	Ortholog of C. dubliniensis CD36 : Cd36_00920, Debaryomyces hansenii CBS767 : DEHA2F20724g, Pichia stipitis Pignal : PICST_32745 and Candida tropicalis NEW ASSEMBLY : CTRG1_CGOB_00170
C1_00980W	orf19.6008.4			0.552242	0.395241	-0.0810041	1	0.118455	0.914283	0.177922	0.846512	-0.192212	0.824734	-0.221721	0.902237	-0.28482	0.709204	Ortholog(s) have structural constituent of ribosome activity and mitochondrial large ribosomal subunit, mitochondrion localization
C1_00990C	NMA111			0.34036	0.280711	0.214204	0.6748	-0.215495	0.620738	-0.310111	0.409346	-0.148503	0.713385	-0.373738	0.445011	-0.328548	0.334947	Putative serine protease that promotes apoptosis and negatively regulates filamentation; null mutant shows increased virulence and hyperfilamentation; expression is induced by macrophages
C1_01000C	orf19.3289			-0.340624	0.569178	0.218508	1	-0.0283441	0.973859	0.376122	0.519262	-0.0161843	0.98987	0.509616	0.637705	0.432044	0.525507	Phosphorylated protein of unknown function
C3_01040C	PRM9			0.336289	0.356446	0.308554	0.563594	0.0239617	0.967142	0.121793	0.805337	-0.831397	0.00577197	0.145374	0.873577	-0.495303	0.233133	Protein described a similar to S. cerevisiae Prm9; not the ortholog though; mutant is viable
C2_05090W	MAK5			-0.625946	4.78924e-09	-0.300741	0.0328019	-0.937107	3.86998e-16	-0.918436	4.54406e-17	-0.0579534	0.600234	-0.194662	0.0500584	-0.157265	0.0778095	Putative nucleolar DEAD-box RNA helicase; oxidative stress-repressed via Cap1; repressed by prostaglandins
C1_01050C	orf19.3293			-0.0490326	0.605378	0.00152762	0.993265	0.0969931	0.418698	0.364742	4.59259e-06	-0.0445932	0.661738	0.053597	0.768564	0.0288051	0.802933	Putative enoyl reductase involved in very long chain fatty acid elongation; possibly an essential gene, disruptants not obtained by UAU1 method
C1_01060W	MBF1			-0.403625	7.26011e-05	-0.343667	0.00455676	-0.120991	0.367857	-0.0594117	0.681494	0.00908614	0.936623	-0.0153422	0.943739	0.163036	0.0187079	Putative transcriptional coactivator; caspofungin repressed; involved in virulence
C1_01070C	orf19.3295			-0.130362	0.416537	-0.0360081	0.892298	-0.229471	0.160496	-0.0716493	0.708888	-0.235245	0.0671779	-0.0195275	0.963185	-0.209686	0.124187	Essential protein that localizes to the kinetochore; involved in regulation of cell cycle progression; likely associated with the MIND kinetochore subcomplex and/or the DASH/Dam1 complex
C1_01080W	orf19.3296			1.21797	0.215288	0.357057	1	0.382795	1	0.18176	1	-0.426354	1	-0.260869	1	0.34292	0.769879	Ortholog of C. dubliniensis CD36 : Cd36_01020, C. parapsilosis CDC317 : CPAR2_110130, C. auris B8441 : B9J08_003399 and Candida tenuis NRRL Y-1498 : CANTEDRAFT_93515
C1_01090C	orf19.3297			0.970729	0.163591	-0.521199	1	0.190784	0.863837	-0.216741	1	-0.189733	0.850853	-0.23989	0.902634	-0.288529	0.741407	Ortholog(s) have structural constituent of ribosome activity and mitochondrial small ribosomal subunit localization
C1_01100W	CCH1			0.429974	0.096018	-0.0669101	0.901539	-0.0486672	0.922322	-0.46294	0.130991	-0.437244	0.104853	-0.0972086	0.90817	-0.286239	0.324168	Voltage-gated Ca2+ channel of the high affinity calcium uptake system; roles in thigmotropism, establishment of galvanotropism; transcript regulated by Nrg1 and Mig1; flow model biofilm repressed
C2_02930C	orf19.5812			0.287278	0.00129201	-0.490097	2.08446e-06	0.202142	0.0729132	-1.02911	7.55686e-30	-0.830242	6.29052e-62	0.162681	0.081116	-0.939796	5.0965e-60	Ortholog of S. cerevisiae Ett1, a nuclear protein that inhibits replication of Brome mosaic virus; early-stage flow model biofilm induced
C1_01130W	orf19.3301			-0.0762262	0.742407	-0.156417	0.622971	-0.172571	0.516273	-0.172761	0.470383	0.180707	0.392892	0.0393883	0.943739	0.075764	0.79232	Putative ubiquitin ligase complex component; induced by heavy metal (cadmium) stress; Hog1-induced; transcript induced by Mnl1p under weak acid stress; flow model biofilm induced; Spider biofilm induced
C1_01140C	orf19.3302			0.909867	0.0262794	0.397107	0.576152	-0.207349	0.775164	-0.0953733	0.891058	-0.295058	0.566485	-0.416756	0.566245	-0.200064	0.706334	Putative type-1 protein phosphatase targeting subunit; transcript repressed by yeast-hyphal switch; transcript induced by Mnl1p under weak acid stress; flow model biofilm induced
C1_01150C	orf19.3303			-0.133894	0.743559	-0.234732	0.703839	-0.162175	0.739214	-0.385025	0.331211	0.0407016	0.946012	0.0395202	0.977481	-0.254018	0.586459	Ortholog(s) have tRNA methyltransferase activity and role in tRNA methylation, wybutosine biosynthetic process
C1_10580C	orf19.1830			-1.40547	0.0003499	-0.153142	0.801642	-0.93316	0.0235005	-1.4071	0.000204925	0.0827671	0.936623	-0.537996	0.651216	0.116884	0.884522	Protein of unknown function; Hap43-induced; rat catheter and Spider biofilm induced
C1_03510C	orf19.3053		C1_03510C	-0.297429	0.00343164	-0.263044	0.0380699	1.02144	7.35221e-25	0.712965	7.39934e-14	-0.829021	4.88152e-35	0.520246	1.27146e-12	-0.238733	0.00109314	Protein of unknown function; present in exponential and stationary phase yeast; identified in extracts from biofilm and planktonic cells; flow model biofilm induced gene; GlcNAc-induced protein
C1_01180C	orf19.3306			-0.494762	0.366251	0.0574442	0.957408	-0.554859	0.388792	-0.953203	0.119903	-0.252385	0.779169	0.231263	0.897041	-0.671578	0.357227	Ortholog(s) have four-way junction DNA binding activity and role in homologous chromosome pairing at meiosis, meiotic recombination checkpoint signaling, synaptonemal complex assembly
C1_01190C	orf19.3307			1.18707	0.0922305	0.224536	1	1.01923	0.213444	0.832784	0.293563	-0.261146	0.779169	0.193314	0.914309	-0.144105	0.873117	Flavin-containing monooxygenase; catalyzes oxidation of biological thiols to maintain the ER redox buffer ratio for correct folding of disulfide-bonded proteins; Spider biofilm repressed
C5_03780C	orf19.1116			-0.197583	0.17916	-0.275816	0.169809	0.0696424	0.73424	-0.186534	0.25932	-0.82419	3.26099e-11	0.169888	0.460541	-0.344004	0.0231647	Protein of unknown function; planktonic growth-induced gene
C1_01210W	orf19.3309			2.39006	1.77347e-07	0.49362	1	0.366006	0.714684	0.0832169	0.941369	-0.4088	0.295157	-0.400764	0.488293	-0.421533	0.265067	Ortholog of Candida tropicalis NEW ASSEMBLY : CTRG1_04422, Candida tropicalis MYA-3404 : CTRG_04422 and Candida albicans WO-1 : CAWG_01254
C1_01240W	IFD3			-0.4162	0.790283	1.00623	1	0.40224	1	0.169687	1	0.232529	1	1.25571	1	0.548765	1	Putative aldo/keto reductase; Mig1-regulated
C1_14220C	FTR2		C1_14220C	0.180477	0.463303	-0.509106	0.0811998	-0.931375	0.000164156	-0.534851	0.020814	-0.140874	0.488102	0.0942615	0.832275	-0.22117	0.244255	High-affinity iron permease; probably interacts with ferrous oxidase; regulated by iron level, ciclopirox olamine, amphotericin B, caspofungin; complements S. cerevisiae ftr1 iron transport defect; Hap43-repressed; Spider biofilm induced
C1_01260C	TRS20			-0.208605	0.349054	0.000951978	0.998128	-0.0419494	0.901193	-0.261976	0.270495	0.13553	0.61643	0.00489622	0.997978	-0.277378	0.283024	Ortholog(s) have role in cellular protein-containing complex assembly, endoplasmic reticulum to Golgi vesicle-mediated transport and TRAPPI protein complex, TRAPPII protein complex, TRAPPIII protein complex localization
C1_01270W	CTA9			-0.122367	0.352819	0.136332	0.418056	0.0385381	0.827759	-0.0369301	0.824147	0.06636	0.699645	0.0428676	0.916435	-0.0416816	0.829152	Protein required for normal filamentous growth; induced during the mating process; mRNA binds She3; activates transcription in 1-hybrid assay in S. cerevisiae
C1_01280C	MED22			0.0535334	0.812924	0.164534	0.668493	0.100775	0.723437	0.0564367	0.832782	-0.182305	0.419634	-0.200625	0.573247	-0.0620843	0.823648	RNA polymerase II mediator complex subunit
C1_01290C	orf19.3318			0.0734587	0.741164	0.109864	0.743038	0.0516304	0.861645	0.186608	0.446089	0.0624245	0.823445	0.0724775	0.88907	0.0248812	0.926082	Ortholog(s) have lipid droplet, peroxisome localization
C1_01300W	orf19.3319			-0.334577	0.00668848	-0.231509	0.162624	-0.0580855	0.745801	-0.00731552	0.970419	-0.0371382	0.741482	-0.0466493	0.837492	0.0634628	0.528232	Putative thioredoxin; Spider biofilm repressed
C3_03320W	RUB1			-0.67112	0.0499818	-0.715075	0.113831	-0.929239	0.00706273	-0.79671	0.019924	-0.143569	0.757615	0.0244273	0.981032	-0.0408094	0.929362	Ubiquitin-related protein with similarity to mammalian NEDD8; reversible conjugation (neddylation) of the cullin subunit (Cdc53p) modulates the ubiquitin ligase activity of the SCF complexes
C3_05040C	ATG9			3.5479	2.28522e-12	0.500257	1	0.403443	1	-0.597399	1	-0.820876	0.0104294	-0.148552	0.884977	-0.563693	0.110463	Protein similar to S. cerevisiae Atg9; required for early step in autophagy; required for cytoplasm to vacuole trafficking of Lap41; Spider biofilm induced
C1_01340C	orf19.3323			0.0495874	0.870097	-0.204265	0.66527	0.448562	0.10999	0.674891	0.00309457	0.110871	0.777303	0.0924136	0.918687	0.300975	0.299449	Ortholog of C. dubliniensis CD36 : Cd36_01240, C. parapsilosis CDC317 : CPAR2_109140, C. auris B8441 : B9J08_002021 and Candida tenuis NRRL Y-1498 : CANTEDRAFT_114227
C1_01350C	TIF			0.214341	0.273887	-0.0210943	0.937259	-0.0705983	0.763707	-0.259369	0.0611258	-0.321097	0.393584	-0.164789	0.876189	-0.306468	0.376418	Translation initiation factor; upregulated in highly virulent strain compared to less virulent strain; antigenic in human; flucytosine induced; downregulated upon phagocytosis by macrophages; Spider biofilm repressed
C3_02020W	orf19.1646			-0.50459	2.87302e-11	-0.185633	0.0764455	-0.927616	4.99452e-26	-0.802383	4.90867e-23	0.0428996	0.699645	-0.169625	0.0522232	-0.113308	0.194911	Ortholog(s) have rRNA primary transcript binding activity
CR_06120W	RPL7			-0.155586	0.196253	-0.363594	0.0086401	-0.924925	6.41157e-16	-0.884773	6.46187e-15	0.0316875	0.7896	-0.112123	0.346986	-0.00161584	0.990077	Ribosomal protein L7; repressed upon phagocytosis by murine macrophages; Hap43-induced; rat catheter and Spider biofilm induced
C1_01440C	POX18			-1.43811	0.155349	-0.44806	1	-0.369701	0.757045	-0.0827798	0.944886	0.358177	1	0.43895	1	0.596122	1	Similar to Pox18, a peroxisomal protein; induced during chlamydospore formation in C. albicans and C. dubliniensis; A21 sequence updated based on new sequence and analysis, the allelic orf19.10841 was reinstated; Spider biofilm induced
C1_01460W	orf19.3332			-0.212356	0.0520887	-0.152894	0.314714	-0.127483	0.376225	-0.146277	0.215316	-0.106755	0.3858	0.0871975	0.702068	-0.22409	0.0468457	Ortholog of Bre4 in S. cerevisiae has a role in brefeldin A resistence; a drug that affect intracellular transport; Spider biofilm induced
C1_03060C	TSR2			-0.865483	1.58489e-12	-0.314019	0.0567806	-0.923694	1.11326e-12	-0.610157	6.62694e-06	0.0538231	0.670288	-0.121165	0.445612	0.174312	0.0671269	Protein with a predicted role in pre-rRNA processing; repressed by prostaglandins
C1_01480C	RPS21			-1.94601	2.33061e-77	0.0998968	0.516688	-0.160805	0.226376	-0.0140589	0.925733	-0.143868	0.104322	-0.145655	0.214195	-0.132403	0.15196	Protein component of the small (40S) subunit; repressed upon phagocytosis by murine macrophage; positively regulated by Tbf1; Spider biofilm repressed
C1_09240C	orf19.4783			0.0673045	0.87031	-0.735298	0.196513	1.12475	0.000160651	1.46698	3.61662e-07	-0.816701	0.0326956	0.784746	0.0200196	1.11716	1.95541e-05	Protein of unknown function; induced during chlamydospore formation in both C. albicans and C. dubliniensis
C1_01510W	orf19.3337			-1.40628	0.221914	0.0656778	1	0.0401564	0.980285	-0.458974	1	-0.177618	1	0.437576	1	0.435725	1	Protein of unknown function; merged with orf19.3338; rat catheter, flow and Spider model biofilm induced; promoter bound by Bcr1, Efg1, Ndt80, and Rob1; orf19.3338 Bcr1-repressed in RPMI a/a biofilms
C5_01550C	orf19.4149			-2.90062	5.14113e-83	-0.626605	0.000167567	-0.921851	0.000499348	-0.648908	0.0175912	-0.078326	0.595496	-0.455249	0.159326	0.0347419	0.85454	Predicted protein of unknown function; overlaps orf19.4149.1
C6_02330W	orf19.3475			-0.662215	1.12129e-25	0.0171602	0.898333	-0.191763	0.0268643	-0.101021	0.176378	-0.773506	4.16076e-52	-0.178021	0.0342998	-0.83245	1.72823e-50	Described as a Gag-related protein; hyphal induced; downregulation correlates with clinical development of fluconazole resistance; repressed by nitric oxide, 17-beta-estradiol, ethynyl estradiol
C1_01540W	orf19.3342			-0.0794433	0.546553	0.011827	0.965284	0.11491	0.476019	0.0654676	0.679381	-0.0618085	0.721343	0.0571948	0.873577	-0.105583	0.48082	Ortholog(s) have role in positive regulation of protein autoubiquitination, protein deubiquitination
C1_01550W	VPS17			0.333884	0.151166	-0.598565	0.0567806	-0.311203	0.27342	-0.30501	0.26289	0.129892	0.579986	0.012437	0.98383	0.114404	0.596707	Ortholog(s) have phosphatidylinositol-3-phosphate binding, protein carrier activity
C1_01560W	SIZ1			-0.227399	0.00605368	0.00692907	0.969723	-0.0421417	0.739092	-0.0643829	0.554336	-0.0148473	0.913029	0.00678758	0.981032	-0.118702	0.196354	Possible SUMO/Smt3 ligase; Rim101-repressed
C1_12850W	BLP1			0.462276	0.450721	1.48291	0.257167	2.46787	0.00544817	0.795585	0.519474	-0.773286	0.0485964	0.590701	0.115697	-0.871747	0.0175131	Protein of unknown function, serum-induced
C1_01590C	orf19.3349			0.0182486	0.84357	-0.00584755	0.973019	-0.0755449	0.480101	-0.0112546	0.922295	-0.029186	0.749089	-0.0587421	0.661703	-0.112422	0.104013	Putative RNA polymerase II subunit B150; heterozygous null mutant exhibits resistance to parnafungin in the C. albicans fitness test
C4_06210C	orf19.2917			-0.565764	1.706e-11	-0.132668	0.282157	-0.893501	1.34837e-22	-0.619625	2.22408e-14	0.107996	0.113591	-0.170063	0.0361231	0.0153478	0.895272	Putative GTPase; heterozygous null mutant exhibits resistance to parnafungin in the C. albicans fitness test; Hap43p-induced gene
C5_05450C	MUM2			0.346115	0.00432714	0.0671299	0.76309	1.35262	1.32964e-33	0.88024	3.09223e-14	-0.765635	3.98416e-14	0.662513	2.388e-12	-0.519759	2.80356e-06	Protein similar to S. cerevisiae Mum2, a protein essential for meiotic DNA replication and sporulation; induced by alpha pheromone in SpiderM medium; transcript regulated by Tup1
C6_02360W	NIP7			-0.505044	5.42906e-06	-0.195069	0.200048	-0.914314	1.70574e-14	-0.601658	1.07847e-08	-0.0476047	0.789467	-0.22497	0.13973	-0.103646	0.50086	Putative nucleolar protein with role in ribosomal assembly; hyphal-induced; Hap43-induced; Spider biofilm induced
C1_01650W	ISN1			-0.420976	3.54605e-05	-0.0357004	0.857676	0.0509918	0.759991	0.0918503	0.451473	0.101594	0.445023	-0.261215	0.0426514	-0.185726	0.111767	Putative inosine 5'-monophosphate 5'-nucleotidase; fungal-specific (no human or murine homolog)
C2_10690W	TPS3		C2_10690W	1.9341	4.28881e-09	0.4283	0.566199	1.56777	0.000112564	-0.138644	0.836836	-0.76552	0.00429236	0.123529	0.894147	-1.16094	3.39834e-05	Predicted trehalose-phosphate synthase regulatory subunit; regulated by Efg1; regulated by Tsa1, Tsa1B under H2O2 stress conditions; flow model biofilm induced (reports differ)
CR_02700W	orf19.2829			0.844931	7.18285e-06	-0.21343	0.570117	-0.912915	0.000992372	-0.460864	0.103753	0.0453461	0.89375	-0.421476	0.0968374	0.106976	0.679406	Ortholog(s) have role in protein transport
C1_01700W	ARP8			-0.249612	0.0351736	-0.132731	0.435521	-0.209291	0.108436	-0.270528	0.0215735	0.172921	0.0682244	-0.200524	0.0772283	-0.183645	0.0586545	Putative chromatin-remodeling enzyme complex protein; mutation confers hypersensitivity to toxic ergosterol analog, and to amphotericin B; rat catheter biofilm induced
C1_01710W	orf19.3360			-0.630921	2.14125e-06	-0.140185	0.515942	0.220898	0.148475	-0.0233005	0.902869	0.122593	0.532058	0.241764	0.268903	0.0547068	0.81335	Protein of unknown function; flow model biofilm induced; Spider biofilm induced
C1_01720C	snR5a			1.02291	0.0656127	0.874841	0.225874	0.371966	0.599522	0.836724	0.14998	-0.121927	0.740285	-0.246305	0.483254	0.112135	0.725192	H/ACA box small nucleolar RNA (snoRNA)
C1_01740W	CTN1			0.0214584	0.978278	1.37216	0.295865	0.0907462	0.956514	-0.346132	0.667928	-0.194373	0.788865	-0.145549	0.924454	-0.0419051	0.951133	Carnitine acetyl transferase; required for growth on nonfermentable carbon sources, not for hyphal growth or virulence in mice; induced in macrophage; macrophage/pseudohyphal-repressed after 16 hr; rat catheter, Spider biofilm induced
CR_06340C	PGI1	CR_06340C	CR_06340C	0.972162	5.35724e-50	-0.34307	1.25107e-05	0.793395	1.68553e-27	-0.917676	1.67971e-41	-0.760999	6.04957e-62	0.0154766	0.943739	-1.82042	1.86591e-223	Glucose-6-phosphate isomerase; enzyme of glycolysis; antigenic; Efg1-regulated; induced upon adherence to polystyrene; repressed by phagocytosis, human neutrophils; flow model biofilm induced; rat catheter and Spider biofilm repressed
C1_01760W	FGR38			-0.0825432	0.607524	-0.117035	0.636652	0.16578	0.366231	0.178914	0.270495	0.0128325	0.961834	0.251033	0.175249	0.0295563	0.897089	Protein lacking an ortholog in S. cerevisiae; member of a family of related proteins; transposon mutation affects filamentous growth; macrophage-induced gene; Hap43p-repressed gene
C1_01770W	MAK32			-0.348477	0.0289595	0.054139	0.85639	0.046222	0.852563	0.211003	0.170381	-0.0563206	0.841227	0.161572	0.62396	0.0377606	0.885654	Putative protein involved in the structural stability of L-A double-stranded RNA-containing particles; downregulated upon adherence to polystyrene
C1_01780C	HOL4			0.0361385	0.779749	0.072279	0.706001	0.0403024	0.812808	0.22339	0.0474709	-0.0390539	0.809717	-0.000872522	0.999617	-0.0915731	0.477555	Putative ion transporter; alkaline induced by Rim101; Plc1-regulated; caspofungin repressed; rat catheter and Spider biofilm induced
C1_01800W	orf19.4544			-0.222285	0.227084	-0.340084	0.143732	-0.367132	0.0677339	-0.110338	0.647037	-0.115698	0.596526	-0.0318582	0.946811	-0.0668534	0.777332	Component of the RSC chromatin remodeling complex; only present in CTG clade
C1_01810C	UGA2			4.27857	4.0497e-23	0.448138	1	1.14408	0.232674	1.01495	0.250132	-0.314796	0.225164	0.354061	0.236352	0.205699	0.427617	Predicted succinate semialdehyde dehydrogenase; predicted role in glutamate catabolism; transcription regulated by Mig1, Tup1, Gcn4; mutants are viable
C1_01820C	orf19.4542			-0.172782	0.339098	-0.133282	0.640549	-0.257688	0.208782	-0.110887	0.617909	0.0066533	0.97851	0.0692038	0.864432	-0.0285925	0.895272	Ortholog(s) have cyclin-dependent protein kinase activating kinase regulator activity, cyclin-dependent protein serine/threonine kinase activator activity, cyclin-dependent protein serine/threonine kinase regulator activity
C1_01830C	UBC8			-0.804997	4.62368e-10	-0.0517198	0.823196	-0.104252	0.549768	0.042043	0.806793	-0.263314	0.076964	0.0890477	0.829033	-0.20364	0.217437	Predicted ubiquitin-conjugating enzyme that negatively regulates gluconeogenesis by mediating the glucose-induced ubiquitination of fructose-1,6-bisphosphatase; induced by alpha pheromone in SpiderM medium
CR_01710W	orf19.2564			-0.526108	2.34001e-05	-0.119581	0.493591	-0.909627	1.44875e-12	-0.59786	4.30899e-08	0.0990147	0.601238	-0.176893	0.393545	-0.0810396	0.638804	Putative nucleolar protein; implicated in ribosome biogenesis; rat catheter biofilm repressed
C1_04020C	CSH1			0.31691	0.00228029	-0.0419128	0.855261	2.12592	1.05845e-118	1.24178	6.81131e-55	-0.752801	3.12974e-17	0.910579	2.00531e-34	-0.226881	0.0267348	Aldo-keto reductase; role in fibronectin adhesion, cell surface hydrophobicity; regulated by temperature, growth phase, benomyl, macrophage interaction; azole resistance associated; Spider biofilm induced; rat catheter biofilm repressed
C1_04040C	orf19.4479			-0.648542	1.35903e-15	-0.196711	0.0729963	-0.90321	1.94458e-24	-0.792102	3.68264e-22	0.122226	0.126063	-0.132263	0.214195	-0.0167291	0.888755	Putative U3-containing 90S preribosome subunit; Hap43-induced; repressed in core stress response; Spider biofilm induced
C1_01870C	CYS4			-0.102047	0.313192	-0.22826	0.0512369	-0.155544	0.195603	-0.0662116	0.601123	-0.0456549	0.644611	-0.0434883	0.810879	0.113541	0.12485	Cystathionine beta-synthase; sulfur amino acid biosynthesis; antigenic in mouse; flow model biofilm induced; alkaline induced; macrophage/pseudohyphal-induced; present in exponential and stationary growth phase yeast cultures
C1_01880C	PTR3			-0.118263	0.578765	-0.299496	0.276169	0.0682311	0.80558	-0.212258	0.365129	-0.0264659	0.932894	-0.0649621	0.9073	-0.393202	0.0260689	Protein similar to S. cerevisiae Ptr3p, which is a sensor of external amino acids; expression upregulated in an ssr1 null mutant
C1_01890C	orf19.4534			-0.409913	0.000202207	-0.0607131	0.76309	0.163085	0.261432	0.307771	0.0037645	-0.0361022	0.832111	0.124431	0.527912	0.0257038	0.87696	Putative UBX-domain (ubiquitin-regulatory domain) protein; macrophage-downregulated gene
C1_01900C	orf19.4533			-0.153053	0.180237	-0.0476365	0.816749	0.0397543	0.834423	0.10718	0.385532	0.0166995	0.927717	0.0654905	0.816878	-0.000206444	0.998837	Ortholog(s) have RNA binding activity and role in rRNA processing
C6_01220C	orf19.132			-0.428631	0.000359883	-0.0372395	0.878308	-0.892091	3.39243e-12	-0.105946	0.449863	0.234239	0.0552171	0.0386159	0.928274	0.24914	0.0457879	Ortholog(s) have role in histone deacetylation, negative regulation of chromatin silencing at telomere, negative regulation of meiotic nuclear division and positive regulation of stress-activated MAPK cascade, more
C2_03270W	GPM1	C2_03270W	C2_03270W	1.1176	2.44801e-47	-0.465714	2.6819e-07	0.0173459	0.90825	-1.30937	1.61506e-59	-0.744169	3.16612e-71	-0.78886	7.1642e-34	-2.43176	0	Phosphoglycerate mutase; surface protein that binds host complement Factor H and FHL-1; antigenic; fluconazole, or amino acid starvation (3-AT) induced, farnesol-repressed; Hap43, flow model biofilm induced; Spider biofilm repressed
C1_01930W	orf19.4530.1			0.0119283	0.978499	0.0462598	0.959141	0.312353	0.514096	-0.115295	0.823932	-0.168207	0.769849	0.919333	0.00462263	0.303314	0.486181	Protein of unknown function; regulated by Nrg1, Tup1; Spider and flow model biofilm induced
C1_01940C	orf19.4529			0.427419	0.389194	0.248417	0.747021	0.0201144	0.981011	0.186449	0.754191	-0.0322596	0.969329	0.0715703	0.957327	-0.188933	0.766605	Ortholog of Srp21, signal recognition particle subunit, functions in protein targeting to the endoplasmic reticulum membrane; predicted adhesin-like protein; mutants are viable
C1_01950C	orf19.4528			2.81906	6.49339e-18	-0.234753	1	0.37625	0.608957	-0.0220807	0.978014	-0.267064	0.35358	-0.132904	0.838342	-0.21442	0.462653	Ortholog(s) have role in vacuolar protein processing
C1_01980W	HGT1			-0.338507	0.0383419	0.769155	2.11595e-08	0.105163	0.655842	0.469548	0.000619506	-0.113632	0.628073	0.0229752	0.96435	0.0559408	0.810086	High-affinity MFS glucose transporter; induced by progesterone, chloramphenicol, benomyl; likely essential for growth; protein newly produced during adaptation to the serum; rat catheter and Spider biofilm induced
C1_01990W	HSP30			-0.500067	1	0.650518	1	0.217288	1	0.842696	1	0.262024	1	-1.95182	1	0.491227	1	Putative heat shock protein; fluconazole repressed; amphotericin B induced; Spider biofilm induced; rat catheter biofilm induced
C1_02000W	orf19.4525			-0.1202	0.247547	-0.0326171	0.859169	0.114872	0.377859	0.292325	0.00136681	-0.0745707	0.501876	0.0927771	0.544119	0.0735547	0.524222	Ortholog(s) have endoplasmic reticulum, nuclear envelope localization
C1_02020W	orf19.4523			0.0830715	0.645846	-0.291925	0.194807	-0.183737	0.393501	-0.190015	0.33022	-0.138914	0.427473	-0.0409439	0.932372	-0.214618	0.169435	Ortholog(s) have 5-formyltetrahydrofolate cyclo-ligase activity and role in folic acid-containing compound biosynthetic process
C1_02030C	orf19.4522			-0.742931	3.54081e-06	0.207261	0.335863	-0.178981	0.380869	0.197476	0.235139	-0.0160119	0.964496	-0.200127	0.594614	-0.0873107	0.748481	Ortholog(s) have role in cellular response to DNA damage stimulus
C1_02050C	PHO91			-0.232125	0.0262535	0.0382217	0.836956	0.186532	0.117056	0.265748	0.00617877	-0.104674	0.364299	0.0973485	0.611414	-0.110821	0.370437	Putative low-affinity phosphate transporter; fungal-specific (no human or murine homolog)
C7_03540C	ENP2			0.31279	0.00266956	-0.113106	0.512688	-0.901527	1.49562e-14	-0.938128	1.29607e-18	0.118394	0.252862	-0.18942	0.16066	-0.0432372	0.765006	Putative nucleolar protein; essential; heterozygous mutation confers resistance to 5-fluorocytosine (5-FC), 5-fluorouracil (5-FU), and tubercidin (7-deazaadenosine); Hap43-induced; Spider biofilm induced
C1_02070W	HSP31			-1.32522	0.0800152	0.419654	1	-0.407694	0.652589	-0.0505819	0.957098	0.498402	1	0.73273	1	0.331445	1	Putative 30 kda heat shock protein; repressed during the mating process; rat catheter biofilm induced
C3_02330C	orf19.1611			2.29439	5.15717e-12	0.887302	0.145854	0.816998	0.152689	0.769871	0.124006	-0.737713	0.00545452	-0.470038	0.158746	-0.518086	0.0515119	Protein of unknown function; Spider biofilm induced
C2_07420W	orf19.1889		C2_07420W	-0.168148	0.0972254	-0.22641	0.053958	0.0577174	0.694364	-0.382678	6.39631e-05	-0.735226	1.48272e-26	0.196363	0.0488348	-0.544518	4.92548e-13	Putative phosphoglycerate mutase family protein; stationary phase enriched protein; early-stage flow model biofilm induced; Spider biofilm repressed
C4_01250W	NAT4			0.118138	0.45099	-0.47508	0.00733635	-0.0387023	0.866084	-0.40594	0.0103171	-0.725905	1.83923e-12	0.308509	0.00916481	-0.648916	4.62663e-09	Putative histone acetyltransferase; involved in regulation of white-opaque switch; early-stage flow model biofilm induced; Spider biofilm induced
C2_06680W	FRP3			-0.6244	1.60374e-12	0.276833	0.00867318	0.661245	1.44884e-12	0.771548	3.84882e-24	-0.722184	1.54053e-22	0.436825	6.20395e-07	-0.230702	0.00794348	Putative ammonium transporter; upregulated in the presence of human neutrophils; fluconazole-downregulated; repressed by nitric oxide; Spider biofilm induced; rat catheter biofilm repressed
C1_02140C	orf19.3671			0.188229	1	0.816881	1	0.985129	1	0.313692	1	-1.74285	1	1.4364	1	1.47613	1	Dubious open reading frame
C6_03420W	orf19.5701			-0.0873927	0.722668	-0.0201111	0.965235	0.017142	0.962653	0.0620408	0.838428	-0.720018	0.000390803	-0.0246618	0.973651	-0.287866	0.272795	Ortholog(s) have role in DNA replication initiation, chromosome segregation, establishment of mitotic sister chromatid cohesion, mitotic spindle assembly checkpoint signaling
C1_02160W	orf19.3673			0.163345	0.911812	-0.309269	1	0.772604	1	0.117744	1	0.137906	1	0.664155	1	0.039927	1	Ortholog(s) have role in chromosome organization, endoplasmic reticulum to Golgi vesicle-mediated transport and TRAPPI protein complex, TRAPPII protein complex, TRAPPIII protein complex localization
C1_02170C	GAL102			3.76592	0.00143474	1.05135	1	1.19736	1	1.19645	1	-0.197628	0.854846	-0.194737	0.92997	-0.730202	0.393796	UDP-glucose 4,6-dehydratase; role in mannosylation of cell wall proteins; mutation confers hypersensitivity to toxic ergosterol analog; overlaps orf19.3673; Spider biofilm induced
C1_09290C	ARG5,6			-1.82684	2.03212e-61	-0.0884285	0.633897	-1.27081	2.10799e-29	-1.3774	1.45951e-38	-0.716716	1.42212e-07	-0.502065	0.00261607	-0.985447	8.66419e-12	Arginine biosynthetic enzyme; processed in S. cerevisiae into 2 polypeptides with acetylglutamate kinase (Arg6) activity and acetylglutamate-phosphate reductase (Arg5) activity; Gcn4 regulated; alkaline repressed; Spider biofilm induced
C1_02190W	ABP140			0.874589	0.0845885	-0.16645	1	-0.529026	0.570256	-0.783461	0.281117	-0.142698	0.84527	-0.405741	0.681829	-0.0365115	0.955994	Ortholog of S. cerevisiae actin-binding protein Abp140; Hap43-induced; F-12/CO2 early biofilm induced
C1_02200C	orf19.3677			-0.740945	0.0363127	-0.343576	0.508637	-0.111114	0.803224	-0.0303706	0.945221	0.585963	0.10805	0.41835	0.516988	0.349119	0.432482	Ortholog(s) have Atg8 ligase activity, cargo receptor ligand activity, enzyme activator activity
C1_04260W	HHT21			1.35253	2.4562e-14	-0.791404	0.000556477	-0.645718	0.00223587	-0.846839	2.43291e-05	-0.710726	1.05178e-16	-0.283624	0.0137623	-0.461325	1.18541e-06	Putative histone H3; amphotericin B repressed; regulated by Efg1, farnesol; Hap43-induced; rat catheter and Spider biofilm repressed
C1_02220C	orf19.3679			-0.302693	0.0360285	0.297782	0.0765078	0.143156	0.470377	0.319623	0.0164313	-0.130182	0.497812	-0.0282823	0.952479	0.0651707	0.766564	Putative protein of unknown function; stationary phase enriched protein
C1_13730C	DIM1			1.29115	0.000183069	0.16868	0.815734	-0.605289	0.247199	-0.645988	0.166445	-0.704026	0.0223868	-0.756219	0.0570792	-0.768509	0.0129291	Putative 18S rRNA dimethylase; predicted role in rRNA modification and processing; Hap43-induced; likely to be essential for growth based on insertional mutagenesis strategy; F-12/CO2 early biofilm induced
C1_02240W	orf19.3681			1.96583	2.2125e-37	0.117722	0.782396	0.217718	0.436932	0.0126191	0.968245	-0.060379	0.749089	-0.0559966	0.887923	-0.122689	0.48082	Ortholog(s) have protein-containing complex binding activity
CR_05660W	SDA1			-0.195544	0.0198479	-0.0854624	0.521214	-0.895237	6.76072e-21	-0.6934	2.87435e-18	0.0854265	0.319902	-0.104584	0.421845	0.00165592	0.989507	Predicted nuclear protein involved in actin cytoskeleton organization, passage through Start, 60S ribosome biogenesis; rat catheter biofilm induced; Hap43-induced
C1_02260C	AGE3			-0.159429	0.0912223	-0.068537	0.706556	0.0804331	0.584028	0.221535	0.035765	-0.0629749	0.61895	-0.0647519	0.773223	-0.0754567	0.533943	Putative ADP-ribosylation factor GTPase activating protein, functional ortholog of S. cerevisiae GCS1; mutation affects endocytosis, hyphal growth, chemical and drug resistance, and sensitivity to cell wall inhibitors
C4_06580W	CBF1			0.409696	0.152309	-0.375987	0.432322	0.125356	0.784071	-0.304348	0.395233	-0.701024	0.00840882	-0.0692659	0.933183	-1.10699	4.7575e-05	Transcription factor; binds ribosomal protein gene promoters and rDNA locus with Tbf1; regulates sulfur starvation-response, respiratory, glycolytic genes; does not bind to centromeres as does S. cerevisiae Cbf1; Spider biofilm repressed
C1_02300W	orf19.3687			-0.0884075	0.864248	-0.117162	0.8941	-0.255438	0.68525	0.131633	0.823932	-0.362666	0.560358	-0.213281	0.885265	-0.239349	0.727597	Ortholog(s) have unfolded protein binding activity, role in cytoskeleton organization, positive regulation of transcription elongation from RNA polymerase II promoter, protein folding and prefoldin complex localization
C1_02310C	orf19.3688			-1.02466	1.04464e-07	-0.262407	0.27095	-0.25782	0.201462	0.0132435	0.955568	-0.28669	0.288444	-0.207146	0.679912	-0.163293	0.590726	Ortholog(s) have chromatin DNA binding activity and role in cell wall mannoprotein biosynthetic process, positive regulation of transcription by RNA polymerase II, telomere maintenance, telomere maintenance via recombination
C1_02320C	orf19.3689			-0.499828	1.2652e-05	-0.0483125	0.817538	-0.0619033	0.713012	-0.0521409	0.730622	0.174428	0.195883	-0.00375927	0.996934	0.209822	0.104724	Putative protein similar to 6-phosphofructo-2-kinase/fructose-2,6-bisphosphatase; expression downregulated in an ssr1 null mutant
C1_02330C	orf19.3690.2			0.10681	0.575583	-0.278476	0.0958208	0.483533	0.27761	-0.566559	5.50478e-08	-0.336875	0.355517	-0.176711	0.850296	-0.326081	0.422189	Ribosomal 60S subunit protein; Spider biofilm repressed
C1_02340C	tR(CCG)1			1.77766	1	2.68614	1	2.61764	1	3.09248	1	-1.38106	1	1.48782	1	2.04915	1	tRNA-Arg, predicted by tRNAscan-SE; CCG anticodon
C1_02350W	TIM21			2.76454	4.91054e-33	0.296056	0.607382	0.266863	0.587414	0.161318	0.732801	0.22577	0.24062	-0.132463	0.755958	0.229851	0.221353	Component of the Translocase of the Inner Mitochondrial membrane (TIM23 complex); for protein import into mitochondria; Hap43, ketoconazole-repressed; Spider biofilm repressed
C2_06360C	MAK16			-0.260073	0.00982585	-0.083051	0.634579	-0.889558	4.078e-18	-0.784358	2.56461e-14	-0.114934	0.245427	-0.252135	0.0135837	-0.117168	0.270901	Putative constituent of 66S pre-ribosomal particles; Hap43-induced; repressed by prostaglandins; Spider biofilm induced
C1_02380C	orf19.2925			-0.57035	0.155622	-0.274145	0.66726	0.0549518	0.925894	-0.332667	0.464781	-0.469621	0.413668	0.123931	0.929447	-0.24492	0.707504	Ortholog(s) have role in protein folding, tubulin complex assembly
C1_02390W	orf19.2926			-0.51294	0.000226187	-0.0301153	0.907964	0.173631	0.320615	0.0535264	0.770578	-0.0408918	0.865364	0.295203	0.0771438	0.111867	0.549601	Putative nuclease required for DNA single- and double-strand break repair; rat catheter biofilm induced
C1_02400C	MNN11			-0.0467843	0.784344	0.167834	0.467667	-0.193246	0.261432	-0.0805409	0.67385	0.0495579	0.784003	-0.152345	0.408909	-0.0701586	0.641143	Ortholog(s) have alpha-1,6-mannosyltransferase activity, role in protein N-linked glycosylation, protein glycosylation and mannan polymerase complex localization
C2_00380C	RFA1			0.704575	0.00593838	-0.0608096	0.909915	0.226343	0.557888	-0.194897	0.56746	-0.68784	0.000632265	0.126671	0.84281	-0.453789	0.0378503	Putative DNA replication factor A; RNA abundance regulated by cell cycle, tyrosol and cell density
C1_02420C	GSC1			-0.251562	0.030106	0.129905	0.432322	0.0363487	0.819753	-0.0181441	0.915161	-0.00395996	0.972859	0.168138	0.0466908	-0.508222	1.23205e-14	Essential beta-1,3-glucan synthase subunit; gsc1 allele determines resistance/sensitivity to echinocandins; 16 predicted membrane-spanning regions; mRNA abundance declines after yeast-to-hypha transition; Spider biofilm induced
C5_04800W	CRH12		C5_04800W	0.204365	0.256707	-0.431984	0.0824868	-0.502269	0.012906	-1.02759	6.56221e-09	-0.209131	0.228611	-0.199552	0.439895	-0.851984	1.86794e-08	CRH family cell wall protein; transcript regulated by Nrg1 and Tup1; alkaline induced by Rim101; repressed during cell wall regeneration; flow model biofilm induced
C4_01450W	PWP1			-0.574933	4.47617e-08	-0.2196	0.11212	-0.888664	7.27382e-17	-0.586946	4.32477e-08	-0.0931666	0.38493	-0.253129	0.0086338	-0.0455465	0.752966	Putative rRNA processing protein; Hap43-induced; repressed in core stress response
CR_04710W	orf19.1735			-0.761942	0.00452472	-0.0935999	0.857914	-0.890575	0.00161456	-0.6542	0.0179367	-0.185523	0.623328	-0.398077	0.346205	0.0910169	0.821237	Ortholog(s) have U2-type spliceosomal complex localization
C1_02470W	orf19.2936			-0.694739	0.0129902	0.163586	0.725478	0.023016	0.957444	0.379856	0.140636	-0.570728	0.0927183	0.0444696	0.963185	-0.247289	0.583105	Ortholog of C. dubliniensis CD36 : Cd36_02330, C. parapsilosis CDC317 : CPAR2_106450, Candida tropicalis MYA-3404 : CTRG_04653 and Candida albicans WO-1 : CAWG_01134
C7_02150C	ECM42			3.22554	2.47849e-274	-0.155109	0.529313	-0.793009	1.4445e-06	-0.779636	1.99318e-07	-0.68779	2.54936e-35	0.0285067	0.902511	-0.837389	1.47936e-41	Ornithine acetyltransferase; Gcn2, Gcn4-regulated; clade-specific gene expression; possibly essential gene, disruptants not obtained by UAU1 method; Spider biofilm induced
C1_02490C	orf19.2938			1.45635	1.86071e-17	-0.238813	0.493253	-0.422824	0.117056	-0.556764	0.0183747	0.263794	0.0824414	-0.207251	0.366298	0.0480475	0.827744	Putative mitochondrial inner membrane protein with a predicted role in the assembly of respiratory complex III; Hap43p-repressed gene; S. cerevisiae ortholog FMP25 localizes to mitochondrion
C1_02500W	orf19.2939			2.86266	6.12021e-09	-0.0933705	1	-0.0276902	0.986031	-0.0232731	1	-0.177868	0.702367	-0.209762	0.81186	-0.174958	0.697148	Ortholog(s) have role in mitochondrial cytochrome c oxidase assembly and mitochondrion localization
C1_02510W	orf19.2940			0.317692	0.723967	-0.703064	1	0.341154	0.770114	-0.0675779	1	-0.817177	1	-0.150209	1	0.166994	0.885923	Putative v-SNARE of the endoplasmic reticulum membrane; possibly an essential gene, disruptants not obtained by UAU1 method
C1_02520W	SCW4			2.32188	1	1.68413	1	#N/A	#N/A	#N/A	#N/A	-2.89906	1	-0.671851	1	-2.56074	1	Putative cell wall protein; substrate for Kex2p processing in vitro; expression regulated by white-opaque switch; alkaline repressed; possibly essential (UAU1 method); flow model biofilm induced; Spider biofilm induced
C1_02530C	DIP5			2.0595	2.33156e-21	0.268799	0.573962	0.371281	0.374337	0.163552	0.666198	0.175005	0.383649	-0.0325888	0.952479	0.24953	0.182081	Dicarboxylic amino acid permease; mutation confers hypersensitivity to toxic ergosterol analog; induced upon phagocytosis by macrophage; Gcn4-regulated; upregulated by Rim101 at pH 8; rat catheter and Spider biofilm induced
C1_02560W	orf19.2943.5			-1.63778	0.052749	0.136384	1	0.348285	0.691981	-0.130264	0.896348	-0.657453	1	-1.23462	1	-0.378059	1	Ortholog of Candida albicans WO-1 : CAWG_05543
C1_02570C	PUT4			1.38321	0.326524	-1.71398	1	0.0130909	1	0.287314	1	-1.24344	1	-0.63184	1	-0.00733102	1	Putative proline permease; fungal-specific (no human or murine homolog); repressed during the mating process
C1_02580W	HNM4			1.58817	0.00932319	1.20191	1	0.864053	0.330936	1.56849	0.0135604	-0.217009	0.775723	0.680979	0.23866	0.524026	0.273506	Putative choline permease; fungal-specific (no human or murine homolog)
C7_02160W	orf19.6499			0.773153	0.000469267	-0.0660272	0.901539	-0.547277	0.0965881	-1.02327	0.00024646	-0.202827	0.392892	-0.334981	0.266062	-0.428495	0.0326553	Predicted DNA-directed RNA polymerase; role in transcription; Spider biofilm induced
C1_02120C	SHA3	C1_02120C		5.26448	1.83746e-46	-0.568485	1	-0.036588	0.981098	-0.349862	1	-0.682626	1.60373e-06	-0.764266	2.56593e-06	-1.61394	4.77544e-24	Putative ser/thr kinase involved in glucose transport; Tn mutation affects filamentous growth; fluconazole-induced; ketoconazole-repressed; induced in by alpha pheromone in SpiderM; possibly essential; flow model biofilm induced
C1_02610W	IML1			-0.0306217	0.842484	-0.224851	0.195107	-0.240402	0.126851	-0.340615	0.016302	-0.0283284	0.872579	-0.0362801	0.920765	-0.194396	0.0801443	Putative protein with a role in autophagy; rat catheter biofilm induced
CR_04360C	NHP2			-0.472994	4.95713e-05	-0.405164	0.00355078	-0.869137	1.11011e-13	-0.762238	2.38441e-10	0.0306235	0.771541	-0.216033	0.00459177	0.0451597	0.666398	Putative H/ACA snoRNP protein; macrophage/pseudohyphal-induced
CR_04110W	orf19.494			-0.461589	2.38313e-06	-0.2041	0.17867	-0.888764	9.20951e-15	-0.990855	1.07363e-23	0.0840226	0.471358	-0.126646	0.41226	-0.100342	0.392444	Putative RNA-binding protein; role in assembly of box H/ACA snoRNPs and thus pre-rRNA processing; Spider biofilm induced
CR_04240C	orf19.512			-0.752318	3.53372e-19	-0.177291	0.138011	-0.867535	2.18666e-19	-0.569479	6.14369e-11	0.0608733	0.434066	-0.185194	0.0244601	-0.0319655	0.744173	Ortholog of S. cerevisiae Kre33; essential; S. cerevisiae ortholog is essential and is required for biogenesis of the small ribosomal subunit
C5_05480W	DES1			0.711808	2.589e-11	-0.0217802	0.922435	0.736449	1.41937e-13	0.140937	0.242411	-0.680241	3.70042e-27	0.429004	1.25117e-08	-0.746912	4.84288e-25	Putative delta-4 sphingolipid desaturase; planktonic growth-induced gene
C1_02670C	orf19.2957			1.17299	0.511151	0.360141	1	-0.350766	1	0.10953	1	-0.426708	1	0.436094	1	-0.292823	1	Protein required for transfer of mannosylphosphate; induced by alpha pheromone in SpiderM medium
C1_02680C	orf19.2958			0.264347	0.68309	0.0488527	0.969827	0.234892	0.761662	0.0744327	0.932996	0.281788	0.6342	0.487996	0.465333	0.482399	0.283237	Planktonic growth-induced gene
C6_01180C	EBP1			1.57583	5.17035e-49	-0.742984	1.05491e-07	0.976026	1.02304e-16	0.464404	0.000526948	-0.677551	4.57859e-32	0.0667397	0.798062	-0.0564712	0.55181	NADPH oxidoreductase; interacts with phenolic substrates (17beta-estradiol); possible role in estrogen response; induced by oxidative, weak acid stress, NO, benomyl, GlcNAc; Cap1, Mnl1 induced; Hap43-repressed; rat catheter biofilm induced
C3_02130W	UTP4			-0.795189	3.30337e-29	-0.170806	0.116126	-0.874094	9.71842e-28	-0.660477	2.76678e-19	-0.0439079	0.699645	-0.106482	0.389866	-0.0271106	0.829841	Putative U3 snoRNA-associated protein; Hap43-induced; physically interacts with TAP-tagged Nop1; Spider biofilm induced
C1_02720W	orf19.2961			0.323179	0.0617505	-0.198997	0.484326	-0.0705557	0.796211	-0.0761105	0.766169	0.0515744	0.817199	0.0362079	0.933183	-0.0178565	0.933609	Putative transcription factor with zinc finger DNA-binding motif
C1_02730W	orf19.2962			1.41211	0.12547	-0.158239	1	0.607673	1	0.271383	1	-0.287123	1	0.68325	0.611641	0.142418	0.89543	Protein of unknown function; Spider biofilm induced
C1_02740C	orf19.2963			4.96049e-05	0.999853	-0.149735	0.793707	0.375551	0.320615	0.262706	0.46145	-0.0840804	0.851452	-0.284157	0.597403	-0.0785658	0.845874	Has domain(s) with predicted NAD+ binding activity
C1_02750C	orf19.2964			-0.0361266	0.749886	0.0742238	0.660798	0.0797953	0.563419	0.159598	0.141863	0.0123139	0.935892	0.0380932	0.885265	0.0284952	0.832378	Component of the RSC chromatin remodeling complex
C1_02760W	orf19.2965			0.366203	0.326185	-0.126805	0.837751	0.473812	0.223901	0.24914	0.501086	-0.18116	0.71584	0.0746408	0.943739	-0.188004	0.685142	Putative guanyl-nucleotide exchange factor; Spider biofilm repressed
C4_01760W	orf19.4617	C4_01760W		0.100914	0.425314	-0.133963	0.483102	-0.00445755	0.984138	-0.564346	5.03251e-06	-0.675187	4.98135e-13	-0.133109	0.487101	-1.10517	5.78418e-25	Predicted peptide alpha-N-acetyltransferase; flow model biofilm induced
C1_02790W	TIF34			-0.244205	0.000871646	-0.0696345	0.611494	-0.132092	0.17089	-0.186018	0.0135581	0.130305	0.0579899	0.0449117	0.805261	0.0765992	0.37295	Putative translation initiation factor eIF3, p39 subunit; mutation confers hypersensitivity to roridin A, verrucarin A; downregulated upon phagocytosis by murine macrophages; Spider biofilm repressed
C1_02800W	orf19.2968			0.55518	0.723282	1.22666	1	0.171877	1	1.07268	1	0.387588	1	0.699207	1	1.31073	0.163087	Protein of unknown function; Spider biofilm induced
CR_01330W	CPA2			-0.831298	4.14454e-10	-0.147305	0.475476	-1.25837	8.83434e-16	-1.19062	6.94964e-18	-0.673871	1.978e-06	-0.650663	0.000102639	-0.945066	2.40236e-10	Putative arginine-specific carbamoylphosphate synthetase; protein enriched in stationary phase yeast cultures; rat catheter biofilm induced; Spider biofilm induced
C1_02820W	LYS2			-0.909708	1.95257e-39	-0.393431	3.65708e-07	0.100743	0.297388	-0.02507	0.818144	0.000762855	0.994844	-0.0501302	0.802925	-0.121191	0.137688	Heterodimeric alpha-aminoadipate reductase large subunit; lysine biosynthesis; predicted binding sites for AMP and alpha-aminoadipate; inhibited by lys or thialysine; regulated by Gcn2 and Gcn4; Spider biofilm induced, flow model repressed
C1_02830W	orf19.2971			-0.190701	0.0757379	-0.0708552	0.695035	-0.134153	0.342353	-0.061751	0.665961	-0.0617377	0.678878	-0.213519	0.112951	-0.00498116	0.974764	Ortholog of C. dubliniensis CD36 : Cd36_02630, C. parapsilosis CDC317 : CPAR2_108390, C. auris B8441 : B9J08_003270 and Candida tenuis NRRL Y-1498 : CANTEDRAFT_115724
C4_01920W	DPM3			2.64798	3.88232e-10	0.80819	1	0.813222	0.282838	0.876811	0.198084	-0.670409	0.0200295	-0.187933	0.798062	-0.0345469	0.935989	Dolichol-phosphate mannose synthase subunit, essential for enzyme activity; flow model biofilm repressed
C3_03910W	HTA1			0.692969	2.04995e-07	0.199579	0.32004	0.000938385	0.996411	0.115674	0.499007	-0.669963	8.77277e-36	-0.205687	0.0084056	-0.378589	5.02118e-09	Histone H2A; repressed in fkh2 mutant; amphotericin B repressed; farnesol regulated; RNA abundance regulated by tyrosol and cell density; Hap43-induced gene; Spider biofilm repressed
C1_02860C	YKT6			0.527251	0.097476	0.193098	0.734355	0.33945	0.411641	0.28281	0.461056	-0.0498601	0.929741	0.0998759	0.917121	-0.007558	0.986972	Putative protein of the vacuolar SNARE complex; predicted role in vacuolar fusion; rat catheter biofilm repressed
C1_02870W	YPT7			-0.229612	0.172579	-0.106075	0.702297	-0.274505	0.161287	-0.0339147	0.883532	-0.279834	0.154194	-0.106838	0.817131	-0.192768	0.361927	Protein of YPT/RAB family; induced during the mating process
CR_01950W	orf19.2594			-0.905745	1.25822e-20	-0.23907	0.0617732	-0.863856	5.36927e-15	-0.701323	3.81076e-13	0.0855881	0.447951	-0.11509	0.517324	-0.0463585	0.732763	Ortholog(s) have RNA polymerase I activity and role in nucleolar large rRNA transcription by RNA polymerase I, transcription by RNA polymerase I, transcription initiation from RNA polymerase I promoter
C1_02890C	orf19.2978			3.3025	4.01746e-12	0.254708	1	-0.236661	1	0.708413	1	-0.182644	0.679577	-0.452927	0.383436	0.26592	0.455886	Protein of unknown function; Hap43-repressed gene
C2_02450C	UTP22			-0.329776	0.00018742	-0.333716	0.0014737	-0.688657	2.22786e-13	-0.991857	6.453e-30	0.110575	0.178802	-0.0925567	0.476058	-0.32655	4.27109e-05	Putative U3 snoRNP protein; Ssr1-induced; repressed by prostaglandins; heterozygous null mutant is resistant to parnafungin
C1_02910C	orf19.2982			-0.157959	0.479308	-0.127517	0.703839	-0.00477737	0.988353	0.108708	0.636866	-0.0890554	0.788865	0.0305232	0.963048	-0.0320549	0.919562	Putative autophagy-related gene; upregulated during biofilm production
C1_02920W	CDC73			-0.294011	0.00466242	-0.0593683	0.675319	0.0788118	0.509454	-0.00997008	0.937639	0.0118096	0.94543	0.0207204	0.94577	-0.00453572	0.976872	Putative transcription elongation factor; cdc73 kap114 double transposon mutation affects filamentous growth; Spider biofilm repressed
CR_02810W	CIRT4B			0.512022	0.0181608	-1.01559	0.00133696	0.236046	0.422795	-0.826683	0.00159002	-0.669193	0.000193646	0.490186	0.0135161	-0.466629	0.0266246	Cirt family transposase; transcript repressed in an azole-resistant strain that overexpresses CDR1 and CDR2; Hap43-repressed; flow model biofilm induced
C4_05010W	orf19.3778			-0.389224	1.00254e-05	-0.136197	0.276169	-0.84872	1.66026e-16	-0.662682	3.09223e-14	0.125879	0.14937	-0.208178	0.0414657	0.0267011	0.843173	Protein with a predicted role in ribosome biogenesis; mutation confers hypersensitivity to 5-fluorocytosine (5-FC), 5-fluorouracil (5-FU); repressed in core stress response; repressed by prostaglandins; Hap43-induced
C1_02950W	orf19.2986			-0.437296	0.326185	-0.730894	0.236584	-0.604935	0.249102	-0.679638	0.139983	-0.503935	0.361567	-0.689741	0.326915	-0.72396	0.201254	Ortholog of C. dubliniensis CD36 : Cd36_02750, C. parapsilosis CDC317 : CPAR2_106015, C. auris B8441 : B9J08_003254 and Candida tenuis NRRL Y-1498 : CANTEDRAFT_107500
C1_02960C	orf19.2987			-0.110147	0.355888	0.166045	0.301511	-0.0704702	0.650877	0.0455428	0.748495	0.00427484	0.983722	-0.0589504	0.840832	-0.0344887	0.839849	Ortholog(s) have role in cellular ion homeostasis, mitochondrion inheritance, mitochondrion organization, regulation of cardiolipin metabolic process and mitochondrial inner membrane, mitochondrion localization
C1_02970W	orf19.2988			-2.45801	1.40034e-82	-0.605299	4.35414e-06	-0.040741	0.82163	-0.108193	0.48577	-0.0763162	0.751584	0.411881	0.00849071	0.402933	0.00352935	Predicted aminotransferase based on S. pombe ortholog SPBC660.12c; flow model biofilm induced
C1_08290C	DIP2			-0.233047	0.0171746	-0.19987	0.143732	-0.851062	4.0206e-17	-0.775043	5.14762e-14	0.135844	0.0752314	-0.158234	0.144835	-0.0637045	0.5701	Putative small ribonucleoprotein complex; Tn mutation affects filamentous growth; physically interacts with TAP-tagged Nop1; heterozygous null mutant exhibits resistance to parnafungin; Hap43-induced gene; Spider biofilm induced
C6_04330W	NOP8			-0.449935	4.13697e-06	-0.0526677	0.757499	-0.83739	1.11611e-17	-0.66637	8.46286e-13	0.00968102	0.958142	-0.243147	0.0342998	-0.0563517	0.678137	Ortholog of S. cereviiae Nop8; has a role in ribosomal large subunit biogenesis; rat catheter and Spider biofilm induced
C2_02540W	orf19.1578			-0.506536	8.6672e-12	-0.107745	0.319695	-0.829709	3.38468e-22	-0.520238	2.22237e-13	0.0102622	0.936252	-0.172303	0.0297638	-0.067058	0.524478	Ortholog of S. cereviaie Rrp5, an RNA binding protein involved in synthesis of 18S and 5.8S rRNAs; Hap43-induced gene
C1_03010W	RPP1A			0.464359	0.207843	0.466881	0.534846	0.0292936	0.958843	-0.374846	0.00262082	0.521738	0.624743	0.00414076	0.999617	0.398004	0.622377	Conserved acidic ribosomal protein; likely role in regulation of translation elongation; interacts with Rpp2B; 1 of 4 similar C. albicans ribosomal proteins (Rpp1A, Rpp1Bp, Rpp2A, Rpp2B); Hap43-induced; Spider biofilm repressed
C1_03020C	RPL13			1.29034	2.20942e-05	-0.291155	0.561388	-0.0572604	0.809615	-0.36531	0.325425	-0.0794739	0.750424	-0.0961232	0.838342	-0.144778	0.508059	Putative ribosomal subunit; antigenic during murine infection; downregulated upon phagocytosis by murine macrophage; Spider biofilm repressed
C2_04570W	orf19.4492			-0.698583	4.68061e-15	-0.286566	0.00870158	-0.847925	3.40107e-20	-0.739747	7.51845e-16	-0.00871724	0.941031	-0.162237	0.0964062	0.100961	0.196912	Ortholog(s) have role in nuclear division, rRNA processing, ribosomal large subunit biogenesis and nuclear periphery, nucleolus, preribosome, large subunit precursor localization
C1_03040W	orf19.2995			-0.487168	3.1012e-06	-0.0200299	0.92737	0.031983	0.849156	0.0723166	0.607707	0.0516822	0.765044	0.10232	0.684127	0.133189	0.324594	Protein of unknown function; induced by nitric oxide; rat catheter and Spider biofilm induced
C1_03050W	orf19.2996			-0.516387	5.89534e-06	0.245823	0.0841363	0.0382261	0.826628	0.236356	0.0416727	0.0450811	0.81299	0.0680179	0.837678	0.0153005	0.936057	Ortholog of S. cerevisiae : ECM30, C. glabrata CBS138 : CAGL0M00924g, C. dubliniensis CD36 : Cd36_02850, C. parapsilosis CDC317 : CPAR2_110240 and C. auris B8441 : B9J08_004952
C6_01080C	orf19.114			-2.0247	8.92335e-20	0.0681882	0.84067	-0.847065	0.000142385	0.0352301	0.895486	-0.409956	0.332381	0.0680619	0.94577	0.111071	0.823648	Ortholog of C. dubliniensis CD36 : Cd36_61190, C. parapsilosis CDC317 : CPAR2_603230, C. auris B8441 : B9J08_001119 and Candida tenuis NRRL Y-1498 : cten_CGOB_00054
C1_03070C	ORC1			-0.509542	4.59804e-09	-0.0432031	0.798212	-0.151274	0.208439	-0.187591	0.0620023	-0.0229529	0.885522	0.0393517	0.892292	-0.0590339	0.626973	Putative origin recognition complex large subunit; essential for viability; similar to S. cerevisiae Orc1p origin recognition complex subunit
C1_03080C	TEM1			0.428562	0.4469	1.80176	0.239946	-0.221245	0.799529	-0.264741	0.726172	-0.043133	0.962142	0.0251587	0.989315	1.39566	0.185006	Putative GTPase involved in mitotic exit and cytokinesis; induced under Cdc5p depletion
C1_07150W	orf19.4450.2			-0.770174	0.000357228	-0.44439	0.0908642	-0.846009	0.000113251	-0.715044	0.000558603	-0.023186	0.95242	-0.142163	0.803879	0.100067	0.740138	Ortholog of C. dubliniensis CD36 : Cd36_06690, C. auris B8441 : B9J08_002288, Debaryomyces hansenii CBS767 : DEHA2F26620g and Pichia stipitis Pignal : PICST_62738
C1_00790W	orf19.6027			-1.15404	8.51035e-09	-0.175131	0.548143	-0.181307	0.479885	-0.208893	0.34286	-0.66777	0.0102762	-0.271992	0.603583	-0.335941	0.269164	Ortholog of C. dubliniensis CD36 : Cd36_00740, C. parapsilosis CDC317 : CPAR2_110170, C. auris B8441 : B9J08_004945 and Candida tenuis NRRL Y-1498 : CANTEDRAFT_133175
C6_00370C	NOP5			-0.439939	1.08348e-05	-0.267129	0.0350964	-0.844969	1.6166e-16	-0.599353	3.11772e-09	0.0964506	0.0989983	-0.0759203	0.507143	0.121135	0.0579599	Ortholog of S. cerevisiae Nop58; involved in pre-rRNA process; Tn mutation affects filamentous growth; macrophage/pseudohyphal-induced; physically interacts with TAP-tagged Nop1; Spider biofilm repressed
C1_03130C	GGA2			-0.191833	0.0838492	-0.235293	0.0958208	-0.00326144	0.986683	-0.0133795	0.93821	-0.0733668	0.403768	-0.0213663	0.933183	-0.0364625	0.732878	Protein involved in Golgi trafficking; rat catheter and Spider biofilm repressed
C1_03140W	orf19.3007			-0.441795	0.0792652	-0.123163	0.772288	-0.260936	0.416906	-0.153917	0.615946	0.054585	0.901371	-0.0654229	0.940776	0.0934035	0.803787	Ortholog(s) have role in endosome organization, regulation of protein localization and BLOC-1 complex localization
C3_01560W	orf19.1687			-0.479675	4.64626e-09	-0.143362	0.236815	-0.84494	1.73831e-21	-0.685679	1.08173e-16	0.129914	0.0704314	-0.127636	0.286492	0.0230687	0.844644	Ortholog of S. cerevisiae Prp43, an RNA helicase in the DEAH-box family that functions in both RNA polymerase I and polymerase II transcript metabolism; Hap43-induced gene
C7_02810W	PRX1			0.559198	0.0442531	-0.43323	0.355685	0.334884	0.357439	-0.0287052	0.950342	-0.659953	0.00578036	-0.287228	0.53986	-0.712587	0.00289278	Thioredoxin peroxidase; transcriptionally induced by interaction with macrophage; fluconazole induced; Fkh2p-downregulated; caspofungin repressed; protein present in exponential and stationary growth phase yeast cultures
C1_03170C	orf19.3009			-0.41414	0.0992668	-0.358227	0.303102	-0.347155	0.265617	-0.289182	0.297398	-0.131192	0.73781	0.250957	0.590487	0.141495	0.679535	Ortholog(s) have nucleus-vacuole junction localization
C1_03180W	orf19.3010			-0.113312	0.447019	-0.189604	0.353942	-0.12684	0.492699	-0.0452895	0.809003	-0.120548	0.481246	-0.0446921	0.923272	0.0369862	0.854927	Putative lipoyl ligase; role in modification of mitochondrial enzymes by attachment of lipoic acid groups; rat catheter biofilm induced
CR_07790C	YHB1		CR_07790C	1.88006	8.64738e-119	0.0010672	0.996322	1.45996	3.61776e-54	-0.245563	0.0389263	-0.659554	5.29638e-33	0.180682	0.0319193	-0.687139	5.36745e-24	Nitric oxide dioxygenase; acts in nitric oxide scavenging/detoxification; role in virulence in mouse; transcript activated by NO, macrophage interaction; Hap43, hypha repressed; mRNA binds She3
C1_03200C	ARO80			-0.0716589	0.709334	-0.0445253	0.891517	-0.00218713	0.993352	-0.131953	0.530901	0.125161	0.448309	-0.0375462	0.932372	-0.0895132	0.634001	Zn(II)2Cys6 transcription factor; transcriptional activator of aromatic amino acid catabolism; regulator of aromatic alcohol biosynthesis via the Ehrlich pathway; mutant is viable
C4_03440C	DOT4			-1.41811	2.14172e-34	-0.429531	0.00075347	-0.727297	7.70798e-09	-0.951141	5.14964e-17	-0.0208551	0.935359	-0.167359	0.518985	-0.366581	0.0180509	Protein similar to ubiquitin C-terminal hydrolase; localizes to cell surface of hyphal cells, but not yeast-form cells; repressed upon high-level peroxide; Hap43p-induced; rat catheter biofilm induced
C3_05170W	WOR2			5.48128	8.10542e-89	0.182583	1	1.08791	0.0776341	0.498543	0.487272	-0.659241	2.28889e-09	0.150657	0.58446	-0.988968	1.08321e-16	Zn(II)2Cys6 transcription factor; regulator of white-opaque switching; required for maintenance of opaque state; Hap43-induced
C1_03750W	orf19.1034			0.262843	0.0542431	-0.273371	0.15957	0.589382	2.21119e-05	0.0285108	0.902308	-0.655749	2.13809e-09	0.359109	0.00328726	-0.523975	2.57653e-05	Protein with a predicted cytochrome b5-like Heme/Steroid binding domain; Hap43, caspofungin repressed; flow model biofilm induced
C1_10030W	DBP3			-0.444246	5.94826e-09	-0.074123	0.57398	-0.840657	4.98283e-22	-0.618589	9.18322e-16	0.0347061	0.711185	-0.169341	0.0920389	0.0291115	0.778796	Putative ATP-dependent DEAD-box RNA helicase; Hap43-induced; repressed by prostaglandins; Spider biofilm induced
C1_03250C	SPP1			0.479972	0.535559	0.323807	1	0.111427	0.93002	-0.310642	0.779838	-0.505716	0.547552	0.0444526	0.98383	-0.70793	0.402809	Putative histone methyltransferase; induced by nitric oxide independent of Yhb1p; cell-cycle regulated periodic mRNA expression
C1_03260W	orf19.3019			-0.354466	0.175735	-0.344118	0.355377	-0.133516	0.66811	-0.400572	0.133734	0.032419	0.936236	0.14142	0.817385	-0.152211	0.622377	Putative DNA-dependent ATPase; transcription may be increased in an azole-resistant strain that overexpresses MDR1
C1_03270W	orf19.3021			1.69562	0.0672886	-0.0368945	1	0.181839	1	0.264718	1	-0.772021	1	-0.23809	0.919782	-0.13828	0.905019	Putative protein of unknown function; Hap43-repressed gene; Spider biofilm induced
CR_02980C	SRP40			-0.986827	1.01314e-27	-0.0466643	0.775144	-0.839672	4.40085e-19	-0.927102	1.81269e-20	0.141422	0.135797	-0.10841	0.532238	-0.0362537	0.790479	Putative chaperone of small nucleolar ribonucleoprotein particles; macrophage/pseudohyphal-induced; rat catheter biofilm induced
C6_00030W	TLO13			-0.677481	0.000599659	-0.246341	0.377792	-1.98812	2.71738e-17	-0.921957	3.18421e-06	0.343349	0.130971	-1.18192	3.75842e-06	-1.2604	9.36768e-08	Member of a family of telomere-proximal genes of unknown function; may be spliced in vivo; overlaps orf19.6337.1, which is a region annotated as blocked reading frame
C5_02850W	snR10c			0.936696	6.21252e-06	0.612284	0.253523	-0.850395	0.000134945	-0.918604	3.64906e-05	-0.190012	0.103653	-1.57762	1.08333e-44	-2.06721	4.46243e-66	H/ACA box small nucleolar RNA (snoRNA)
C1_03310W	orf19.3027			0.160311	0.20224	-0.11579	0.547659	-0.0482928	0.804383	0.00205051	0.991693	-0.0335326	0.856354	-0.011052	0.980974	-0.0978862	0.52289	Component of the RSC chromatin remodeling complex; putative DNA translocase; Spider biofilm repressed
C1_03320C	EHD3			1.36668	0.28265	1.71582	1	2.23334	1	1.92947	1	-0.134745	1	0.148088	1	0.84828	0.397529	Predicted 3-hydroxyisobutyryl-CoA hydrolase; mitochondrially localized; Spider biofilm induced
C1_03330C	orf19.3030			-0.199142	0.429481	0.117205	0.769024	0.275716	0.333906	0.42794	0.0559454	0.108669	0.696226	0.113303	0.834546	0.209715	0.337355	Ortholog(s) have phosphatidylinositol-3,5-bisphosphate binding, phosphatidylinositol-3-phosphate binding, phosphatidylinositol-4-phosphate binding activity
C1_03340C	SEC62			0.236714	0.00813544	0.0857562	0.561067	0.0952902	0.461018	0.401146	1.34732e-06	-0.070821	0.444088	-0.0484643	0.816722	0.0582862	0.567137	Putative endoplasmic reticulum (ER) protein-translocation complex subunit
C2_00410C	orf19.2090			0.203072	0.0839391	-0.210163	0.184107	-0.836237	6.50367e-12	-0.955125	7.12306e-18	0.0863719	0.499395	-0.184863	0.1672	-0.180968	0.0960181	Ortholog of S. cerevisiae Ecm16, an essential DEAH-box ATP-dependent RNA helicase specific to the U3 snoRNP required for 18S rRNA synthesis; Hap43-induced; Spider biofilm induced
CR_03570C	YVH1			-0.443387	6.07337e-06	0.0198666	0.925111	-0.831572	6.67999e-16	-0.544644	1.43984e-09	0.00891438	0.961945	-0.184253	0.167896	-0.102719	0.418695	Putative dual specificity phosphatase (phosphoserine/threonine and phosphotyrosine phosphatase); required for wild-type growth rate and for wild-type virulence in mouse model of systemic infection; Hap43p-induced gene
CR_06720W	NMD3			-0.636727	4.64924e-11	-0.278998	0.0194501	-0.83024	2.68658e-16	-0.649044	1.32651e-11	0.0472165	0.664162	-0.154733	0.106582	0.0149316	0.903316	Putative nonsense-mediated mRNA decay protein; repressed in core stress response; repressed by prostaglandins
C2_08390W	orf19.1433		C2_08390W	0.30964	0.0995795	0.376626	0.0983929	0.559636	0.00307909	0.423416	0.0165257	-0.654355	7.62438e-05	0.202359	0.507143	-0.567328	0.000930335	Protein of unknown function; Hap43-repressed; colony morphology-related gene regulation by Ssn6; Spider biofilm induced
C1_03400W	orf19.3041			-0.0890167	0.48537	0.152788	0.32004	-0.10211	0.504413	-0.0912601	0.493944	0.20288	0.0633367	0.0804646	0.771004	0.1672	0.158647	Ortholog(s) have ubiquitin protein ligase binding activity
C4_03270W	RPF1			-0.852996	1.95491e-16	-0.180528	0.170341	-0.827581	4.21669e-16	-0.786448	3.89049e-17	0.107208	0.353354	-0.214368	0.101013	-0.038325	0.800813	Putative nucleolar protein with a predicted role in the assembly and export of the large ribosomal subunit; essential for growth; rat catheter and Spider biofilm induced
C1_03420W	tN(GUU)3			2.77824	1	1.66734	1	1.52603	1	1.71743	1	-0.36181	1	-2.04158	1	-2.04176	1	tRNA-Asn, predicted by tRNAscan-SE; GUU anticodon
C1_12310C	CSI2			-0.464507	7.99193e-07	-0.166132	0.18056	-0.826112	2.31701e-16	-0.632525	1.18333e-13	-0.0538821	0.678889	-0.157316	0.271953	-0.0255254	0.861833	Putative 66S pre-ribosomal particle component; Hap43-induced; essential for growth; transposon mutation affects filamentous growth; Spider biofilm induced
C1_03440C	orf19.3045			-0.16712	0.251091	-0.292012	0.109623	-0.12647	0.492202	-0.0555621	0.783498	-0.0904738	0.491189	0.0257046	0.933183	0.108186	0.356216	Predicted aldehyde dehydrogenase domain; virulence-group-correlated expression
C3_01200W	UTP20			-0.422671	4.42013e-09	-0.0815991	0.515397	-0.802656	1.46886e-22	-0.740946	2.42254e-24	0.0973222	0.159419	-0.221642	0.00213882	-0.139088	0.0536087	Putative snoRNA-binding protein; S. cerevisiae Utp20 ortholog; likely essential for growth; repressed in core stress response; mutation confers resistance to 5-fluorocytosine (5-FC) and parnafungin
C6_00840W	GPX2			-0.385388	0.0686428	-0.385203	0.149728	0.1483	0.546778	-0.161365	0.524323	-0.652869	9.81373e-06	-0.0994011	0.835586	-0.467159	0.00411898	Similar to glutathione peroxidase; induced in high iron; alkaline induced by Rim101; induced by alpha factor or interaction with macrophage; regulated by Efg1; caspofungin repressed; Spider biofilm induced
C1_03470C	orf19.3049			-0.153305	1	-0.202402	1	0.535011	1	0.70144	1	0.768122	1	0.885275	1	1.50311	1	Ortholog(s) have role in ascospore formation, ascospore wall assembly, ascospore-type prospore membrane formation and protein localization to cell division site, more
C1_03480C	AGE1			0.147709	0.165861	0.0126768	0.959141	0.193243	0.113103	0.101798	0.378849	0.0654636	0.614559	-0.00157877	0.998578	-0.0574729	0.673491	Putative GTPase activator; induced in low iron; rat catheter biofilm repressed
C1_03490W	orf19.3051			0.212804	0.0132471	0.0880689	0.53677	0.0491806	0.723071	0.17516	0.0507091	-0.000569132	0.995507	-0.115428	0.34903	-0.319601	1.23942e-05	Protein of unknown function; S. pombe ortholog SPAC17A2.02c plays a role in resistance to cadmium; colony morphology-related gene regulation by Ssn6; Spider biofilm repressed
C1_03500W	YPT1			-0.415154	1.16546e-05	-0.169381	0.176009	-0.0855229	0.512305	0.056576	0.652193	0.0515009	0.624487	-0.00545849	0.985888	0.257403	0.000339354	Functional homolog of S. cerevisiae Ypt1p, which is an essential small Ras-type GTPase involved in protein secretion at ER-to-Golgi; dominant-negative mutation causes SAP secretion defect and accumulation of intracellular secretory vesicles
C1_08870C	JIP5			-0.498072	1.06037e-09	-0.11472	0.322662	-0.819542	6.122e-22	-0.692122	3.16383e-22	0.101028	0.245427	-0.157017	0.141007	-0.0658195	0.544771	Ortholog of S. cerevisiae Jip5; predicted role in biogenesis of the large ribosomal subunit; repressed in core stress response; Hap43-induced gene
C1_03520W	RPN3			-0.0384319	0.790786	-0.208888	0.214872	0.0599257	0.738348	0.0563077	0.751511	0.0511198	0.579168	-0.0208036	0.933183	0.00593907	0.958882	Putative non-ATPase regulatory subunit of the 26S proteasome lid; amphotericin B repressed; oxidative stress-induced via Cap1p
C1_03530W	MED17			0.487002	0.113424	-0.0888557	0.863388	-0.193411	0.581326	0.234287	0.477268	-0.154825	0.83289	-0.294246	0.766287	0.0828112	0.779505	Putative RNA polymerase II mediator complex subunit; possibly an essential gene, disruptants not obtained by UAU1 method
C1_03540C	orf19.3057			0.0636039	0.785711	0.0655638	0.868731	-0.0273944	0.934626	0.310805	0.139943	-0.21209	0.372568	-0.0278182	0.963185	0.150662	0.55195	Ortholog(s) have role in mitochondrial genome maintenance
C1_03550C	COQ6			-0.137623	0.234479	0.112956	0.539646	-0.105866	0.440054	0.0978597	0.473645	0.0595906	0.530306	-0.00545043	0.98434	-0.0252519	0.831604	Ortholog(s) have oxidoreductase activity, acting on paired donors, with incorporation or reduction of molecular oxygen, reduced flavin or flavoprotein as one donor, and incorporation of one atom of oxygen activity
C1_09510W	YTM1			-0.52654	1.56847e-15	-0.0111498	0.942492	-0.818912	1.85285e-24	-0.644149	7.46031e-24	0.0616368	0.431266	-0.118453	0.198517	0.00357623	0.973373	Protein similar to S. cerevisiae Ytm1p, which is involved in biogenesis of the large ribosomal subunit; transposon mutation affects filamentous growth; protein level decreases in stationary phase cultures; Hap43p-induced gene
C1_03600W	orf19.3060			1.86424	4.49203e-08	-0.0578367	1	0.694989	0.183918	0.596101	0.230359	-0.204642	0.582723	0.119908	0.88803	-0.145198	0.697073	OPutative dolichyl-diphosphooligosaccharide-protein glycotransferase; role in protein N-linked glycosylation; Spider biofilm repressed
C1_03610C	IMP1			0.609162	0.420404	0.380363	1	0.344976	0.739487	0.517921	0.553276	-0.130679	0.90088	-0.103381	0.958551	0.287368	0.719795	Predicted subunit of the mitochondrial inner membrane peptidase complex involved in protein targeting to mitochondria
C4_03960W	orf19.787.1			0.408384	0.249487	0.510292	0.242371	1.28523	2.10529e-05	1.10029	0.000524076	-0.650132	1.98677e-13	0.0861516	0.796323	-0.240103	0.0349508	Protein of unknown function; ORF added to Assembly 21 based on comparative genome analysis; protein detected by mass spec in stationary phase cultures
C1_03630W	orf19.3062			-0.333265	0.00935952	0.138341	0.394018	-0.22668	0.0980981	-0.227715	0.056496	0.105365	0.497812	-0.115171	0.667313	-0.116867	0.478159	Ortholog(s) have role in chromatin remodeling and ASTRA complex, TTT complex localization
C1_03640C	HFL1			1.54838	0.00248856	0.389775	1	0.335811	0.718241	-0.00501536	0.996938	-0.143483	0.8344	-0.0993826	0.937793	0.0981377	0.88714	HAP5-like; ortholog of S. cerevisiae Dpb3; third-largest subunit of DNA polymerase II (DNA polymerase epsilon); phosphorylated protein; mutants have a growth defect
C2_00390C	orf19.2092		C2_00390C	-1.42724	0.000596577	-1.27292	0.00505517	-0.662461	0.118121	-1.076	0.00504632	0.0126178	0.990801	0.0701484	0.963185	-0.211642	0.772209	Putative peroxisomal cystathionine beta-lyase; Gcn4p-regulated
C1_00900W	RRS1			-0.424158	7.16906e-06	-0.142789	0.300353	-0.818037	4.21669e-16	-0.64392	3.28289e-12	0.10113	0.285209	-0.141385	0.371919	-0.133041	0.178866	Putative ribosome biogenesis and nuclear export protein; Hap43p-induced gene; mutation confers hypersensitivity to 5-fluorocytosine (5-FC), 5-fluorouracil (5-FU), and tubercidin (7-deazaadenosine)
C1_03670C	DAO1			-0.58094	1.6755e-07	0.15581	0.293575	0.128295	0.368681	0.398873	4.47493e-05	0.190027	0.0901384	0.00901343	0.982421	0.107946	0.451435	Putative D-amino acid oxidase; transcription is regulated upon yeast-hyphal switch
C7_00930W	GPH1			2.55657	6.48186e-17	0.49133	0.520509	2.00667	2.42354e-07	1.15888	0.00546655	-0.646831	0.00106316	0.465049	0.0383788	-0.993913	3.18606e-06	Putative glycogen phosphorylase; role in glycogen metabolism; regulated by Ssk1, Mig1, Tup1, Hap43; fluconazole-induced; localizes to cell surface of hyphae, not yeast; stationary phase enriched protein; Spider biofilm induced
C4_06490C	PRI2			-1.24366	2.60695e-10	-0.670729	0.0004205	-0.479276	0.00742699	-0.732602	3.65924e-06	-0.645228	0.00514269	-0.291868	0.513621	-0.382101	0.189761	Putative DNA primase; gene adjacent to and divergently transcribed with CDC68; Hap43-induced; Spider biofilm repressed
C1_06760C	orf19.6234			-0.454331	1.51817e-06	-0.114012	0.40249	-0.817914	2.4371e-16	-0.79203	2.35622e-20	0.0452757	0.702677	-0.130012	0.364372	-0.00738158	0.95673	Putative U2 snRNP component; mutation confers hypersensitivity to 5-fluorocytosine (5-FC), 5-fluorouracil (5-FU), and tubercidin (7-deazaadenosine); Hap43-induced, Spider biofilm induced
CR_04270C	orf19.515			-1.68132	1.00809e-10	-0.394806	0.239897	-0.816572	0.00134896	-0.585363	0.0210766	0.00562912	0.992098	-0.127352	0.903605	0.115439	0.7999	Has domain(s) with predicted nucleic acid binding, zinc ion binding activity
C1_03730C	MNS1			0.159038	0.0692924	-0.118584	0.383031	0.184832	0.0771651	0.209638	0.0165116	0.0101997	0.936623	0.107377	0.36592	0.0775954	0.428155	Alpha-1,2-mannosidase; processes Man9GlcNAc2 to Man8GlcNAc2 isomer B; member of ER localized glycosyl hydrolase family 47; ER form is converted by Kex2 to cytosolic form; flow model biofilm repressed
C2_04120C	orf19.809			-0.465736	1.03982e-05	-0.203015	0.153806	-0.815982	1.86141e-13	-0.823443	1.86134e-15	0.15036	0.0884821	-0.0943344	0.734599	0.141255	0.163456	Ortholog(s) have rRNA binding activity, role in maturation of LSU-rRNA from tricistronic rRNA transcript (SSU-rRNA, 5.8S rRNA, LSU-rRNA) and nucleolus, preribosome localization
C4_04440W	orf19.3843			1.05944	0.00266057	-0.272418	0.704232	0.143318	0.81876	-0.0561981	0.924798	-0.644837	0.0488001	-0.195916	0.825735	-0.416979	0.260883	Ortholog(s) have protein transmembrane transporter activity and role in filamentous growth, posttranslational protein targeting to membrane, translocation
C1_05030C	PSF2		C1_05030C	-0.152303	0.355162	-0.286609	0.121967	0.243575	0.131181	-0.280652	0.067995	-0.641532	9.13488e-06	0.231795	0.28516	-0.692729	2.4952e-06	Ortholog(s) have role in DNA-dependent DNA replication, double-strand break repair via break-induced replication, mitotic DNA replication
C4_03720C	orf19.1306			-0.921549	2.90565e-08	0.173113	0.519468	-0.796429	1.619e-06	-0.233897	0.188446	0.107701	0.661857	-0.136333	0.744075	0.554381	7.38344e-05	Has domain(s) with predicted 2-oxoglutarate-dependent dioxygenase activity
C1_10950C	orf19.2320			-0.508839	5.50379e-06	-0.136336	0.539328	-0.809294	8.44328e-11	-0.508137	4.09242e-06	0.0481511	0.796168	-0.119856	0.640256	-0.00346608	0.985384	Putative serine/threonine-protein kinase; possibly an essential gene, disruptants not obtained by UAU1 method
C1_10970W	orf19.2319			-0.639286	1.69842e-13	-0.211662	0.0717061	-0.805956	1.98881e-16	-0.729277	3.67465e-16	0.0551252	0.54586	-0.148466	0.0949802	-0.027902	0.796216	Putative nucleolar protein with a predicted role in pre-rRNA processing; Hap43-induced gene; repressed in core stress response
C1_03810C	ELA1			-0.167528	0.302436	-0.196952	0.382122	-0.0832509	0.704412	-0.0403616	0.847607	-0.094465	0.680923	-0.0713064	0.886574	-0.15734	0.405314	Elongin A; F-box protein; ubiquitin-protein ligase; role in protein ubiquitination and ubiquitin-dependent protein catabolism; rat catheter biofilm induced
C4_02890C	QCR9			-1.06894	6.17434e-12	-0.567369	0.0784725	-0.795223	0.00578636	-0.374177	0.238371	0.0131626	0.925634	-0.14878	0.27238	0.466916	6.0899e-09	Putative ubiquinol cytochrome c reductase; shows colony morphology-related gene regulation by Ssn6p
C3_05390C	GPI1			0.330668	0.280791	-0.105429	0.857676	0.0569006	0.906526	0.260118	0.515259	-0.64065	0.0154665	-0.528696	0.123557	-0.390295	0.197452	Putative protein of GPI synthesis; expression is reduced in a fluconazole-resistant isolate
CR_06810W	HHT2			-0.0169384	0.846217	-0.216256	0.0551622	-0.33255	7.38541e-05	-0.259989	0.00123857	-0.637889	1.4421e-41	-0.148922	0.0271488	-0.258715	0.00047927	Putative histone H3; farnesol regulated; Hap43-induced; rat catheter and Spider biofilm repressed
C1_03860C	BNI4			-0.309562	0.00977957	0.073215	0.710442	0.0112555	0.956514	0.159166	0.185589	-0.184599	0.127656	-0.0168824	0.963185	-0.190094	0.132963	Protein required for wild-type cell wall chitin distribution, morphology, hyphal growth; not essential; similar to S. cerevisiae Bni4p (targeting subunit for Glc7p phosphatase, involved in bud-neck localization of chitin synthase III)
C1_09130W	orf19.4771			-0.0365587	0.829889	-0.277485	0.162809	-0.230682	0.220623	-0.508891	0.000419889	-0.637355	7.59136e-07	0.0485863	0.91969	-0.645642	3.80573e-06	Protein of unknown function; Spider biofilm induced
C1_03880C	orf19.4461			-2.58824	1	-2.6397	1	-0.902683	1	-1.86259	1	#N/A	#N/A	#N/A	#N/A	2.22194	1	Ortholog of Candida albicans WO-1 : CAWG_01005
C1_03890W	orf19.4463			-0.205964	0.863778	0.291604	1	-0.102985	0.945299	-0.562903	1	-0.321535	1	-0.674549	1	-0.25088	1	Ortholog of Candida albicans WO-1 : CAWG_01004
C4_05070C	ARG8			-0.835216	0.00304259	-0.228325	0.628242	-0.601557	0.0583356	-0.914034	0.00159002	-0.656883	0.0834167	-0.393322	0.530613	-0.835905	0.0189044	Putative acetylornithine aminotransferase; Gcn2, Gcn4 regulated; rat catheter biofilm induced; Spider biofilm induced
C1_03910C	orf19.4465			-0.234995	0.149629	-0.169052	0.486931	-0.224629	0.250814	0.0103211	0.963015	-0.0919284	0.699105	-0.0296531	0.952011	0.0815908	0.711998	Protein of unknown function; Spider biofilm induced
C1_03920C	orf19.4466			-0.67433	0.00372314	-0.258795	0.456701	-0.392169	0.138962	-0.512925	0.0290282	-0.1306	0.725096	0.125578	0.86314	0.0138661	0.969804	Ortholog(s) have palmitoyltransferase activity, protein-cysteine S-palmitoyltransferase activity and role in protein palmitoylation, protein targeting to membrane
C1_04180W	orf19.1052			0.592684	1.76817e-08	-0.403152	9.55076e-05	-0.199007	0.307224	-0.655834	2.6857e-13	-0.632512	6.0611e-13	-0.290524	0.00489702	-0.555886	1.23776e-10	Predicted histone H2B; Hap43-induced gene; Spider biofilm repressed
C1_03940W	orf19.4468			-0.377914	0.000384639	0.110797	0.501723	-0.165738	0.22911	0.0936606	0.465597	-0.0269399	0.847982	-0.18075	0.0675857	0.219725	0.00403478	Putative succinate dehydrogenase; localized to the mitochondrial membrane; Hap43p-repressed gene
C1_03950C	orf19.4470			-0.38724	0.285864	-0.417589	0.395131	-0.515764	0.183611	-0.481677	0.18882	-0.209982	0.629598	-0.397018	0.458733	-0.173874	0.687645	Protein of unknown function; Hap43-repressed gene
C1_03960C	orf19.4471			-0.276273	0.144777	-0.366029	0.0841729	-0.117174	0.591798	-0.332528	0.0461336	-0.227976	0.290578	-0.107652	0.833058	-0.222886	0.279077	Ortholog(s) have role in TOR signaling, re-entry into mitotic cell cycle after pheromone arrest and endoplasmic reticulum, endoplasmic reticulum membrane, endoplasmic reticulum-Golgi intermediate compartment localization
C7_03940C	CLB4			0.650523	0.0300048	-0.0426833	0.959141	0.161942	0.731842	-0.271032	0.518563	-0.622814	0.0248816	-0.170003	0.835135	-0.738486	0.00782195	B-type mitotic cyclin; nonessential; negative regulator of pseudohyphal growth; dispensible for mitotic exit, cytokinesis; Fkh2-represed; flow model biofilm repressed; farnesol-upregulated in biofilm; reduced total RNA in clb4 mutant
C1_03990W	orf19.4474			-0.0998008	0.613766	0.121204	0.67383	0.233723	0.258698	0.262683	0.149342	-0.237569	0.196487	-0.111136	0.798062	-0.158909	0.458656	Ortholog(s) have proteasome binding activity and role in cellular response to arsenic-containing substance, proteasome-mediated ubiquitin-dependent protein catabolic process
C5_05390C	PGA4			-0.583055	2.50728e-07	-0.0384022	0.860651	-0.201393	0.159775	0.271464	0.0155037	-0.617177	5.66553e-10	-0.280373	0.0537951	-0.423614	9.99208e-05	GPI-anchored cell surface protein; beta-1,3-glucanosyltransferase with similarity to the A. fumigatus GEL family; transcript induced in RHE model of oral candidiasis; fluconazol-induced
CR_07030C	orf19.2362			-0.803505	2.9625e-10	-0.208792	0.23184	-0.796067	1.49227e-09	-0.801281	2.44427e-10	0.0968135	0.544634	-0.064692	0.873577	0.00598187	0.974764	Putative 90S preribosome component; Hap43p-induced gene; possibly an essential gene, disruptants not obtained by UAU1 method
C6_02560W	orf19.5525			0.726996	5.74558e-13	-0.174674	0.283519	1.64116	7.53733e-60	0.75288	1.19034e-12	-0.61122	2.2267e-38	0.44247	1.88996e-13	-0.616749	4.55936e-28	Putative oxidoreductase; protein levels affected by URA3 expression in CAI-4 strain background; Efg1, Efh1 regulated; Rgt1-repressed; protein present in exponential and stationary growth phase yeast; rat catheter biofilm repressed
CR_02630C	orf19.2822			0.297801	0.344179	0.362511	0.393394	0.431897	0.169722	0.52367	0.0780074	-0.610491	0.000346988	-0.0830789	0.885265	-0.296996	0.147677	Essential component of the conserved oligomeric Golgi complex; role in fusion of transport vesicles to Golgi compartments; rat catheter biofilm repressed
C1_04710C	orf19.773			-0.415473	0.000401001	-0.130963	0.467667	-0.795225	1.43383e-09	-0.839301	6.37627e-14	0.0278499	0.8968	-0.222916	0.239569	-0.149921	0.307007	Protein similar to S. cerevisiae Rsa3 predicted nucleolar protein involved in maturation of pre-60S ribosomal particles; rat catheter and Spider biofilm induced
C2_05770W	orf19.6888			0.0026556	0.994888	-0.1452	0.809046	-0.494009	0.209127	-0.900997	0.0176237	-0.102954	0.834358	0.113999	0.903605	-0.829285	0.00825497	Zn(II)2Cys6 domain transcription factor; regulated by Mig1 and Tup1; rat catheter and Spider biofilm induced
CR_05720W	TPS1		CR_05720W	-0.427124	0.0298473	-0.683726	0.00365734	0.390097	0.0511159	-0.397265	0.0568839	-0.608933	0.0019148	0.370443	0.13383	-0.581534	0.00484754	Trehalose-6-phosphate synthase; role in hyphal growth and virulence in mouse systemic infection; induced in presence of human neutrophils; macrophage/pseudohyphal-repressed after 16h; stationary phase enriched protein; Hap43-repressed
C1_04080W	MAD2			0.0423976	0.840283	0.149019	0.645843	0.137706	0.599031	0.307464	0.107177	-0.188195	0.389884	-0.0920394	0.861195	-0.0123771	0.962592	Protein required for the spindle assembly checkpoint of the cell cycle; necessary for survival in host cell macrophages and for virulence in a mouse model of systemic candidiasis
C1_04090C	orf19.1041			-0.261694	0.151166	-0.181978	0.538904	-0.10004	0.695133	-0.195838	0.347289	-0.146128	0.536886	-0.089649	0.869657	-0.0148446	0.957775	Ortholog(s) have cyclin-dependent protein serine/threonine kinase activator activity
CR_06540W	KIP1			0.156001	0.287673	-0.151912	0.514843	-0.232458	0.168266	-0.289125	0.0766922	-0.608872	3.53506e-09	-0.118255	0.621668	-0.649835	2.4056e-08	Non-essential kinesin from the bipolar (Kinesis-5) family; involved in formation of the mitotic spindle
C1_04110W	orf19.1043			0.374362	0.110572	0.0594011	0.891751	0.161624	0.558424	0.254834	0.27247	-0.418231	0.052604	-0.259826	0.453584	-0.177101	0.486474	Ortholog(s) have lysophosphatidic acid acyltransferase activity, role in cellular triglyceride homeostasis, lipid droplet organization and endoplasmic reticulum, lipid droplet localization
C1_04120C	orf19.1045			2.25781	1.88528e-07	-0.0177749	1	0.0926647	0.93002	0.142837	0.875917	-0.560068	0.0558977	-0.130514	0.885265	-0.0603271	0.896056	Putative U2 snRNP protein; Hap43p-induced gene; mutation confers hypersensitivity to 5-fluorocytosine (5-FC), 5-fluorouracil (5-FU), and tubercidin (7-deazaadenosine)
C1_04390C	NOP4			-0.639328	3.69504e-21	-0.147621	0.124696	-0.79395	1.284e-23	-0.717655	8.09659e-25	0.110681	0.120223	-0.119533	0.244602	0.0198043	0.853875	Putative nucleolar protein; Hap43-induced; mutation confers hypersensitivity to 5-fluorocytosine (5-FC), 5-fluorouracil (5-FU), and tubercidin (7-deazaadenosine); represses in core stress response
C1_04150C	orf19.1049			0.672608	0.517746	-0.370533	1	-0.453556	1	-1.19447	1	-0.525322	1	0.242081	1	-0.301604	1	Predicted NUDIX hydrolase domain; Hap43-induced
C7_02750W	FGR6-1			-0.985147	4.64289e-08	-0.318175	0.140339	0.0369365	0.88359	-0.158878	0.392014	-0.606375	0.00316211	-0.0238981	0.97385	-0.56295	0.0109815	Protein lacking an ortholog in S. cerevisiae; member of a family encoded by FGR6-related genes in the RB2 repeat sequence; transposon mutation affects filamentous growth
C1_05700W	AUT7			-0.485564	0.0225509	-0.270938	0.308988	-0.350521	0.0735411	-0.280226	0.0984849	-0.605155	0.00516226	-0.396987	0.191023	-0.586261	0.00919777	Putative autophagosome protein; acts synergistically with Ysy6p to regulate unfolded protein response and mitochondrial function under ER stress; macrophage/pseudohyphal-repressed; alternatively spliced intron in 5' UTR
C1_03150C	orf19.3007.2			0.363322	0.000562764	0.187658	0.225512	0.880646	6.77118e-18	0.769147	5.55715e-17	-0.599495	3.4242e-13	0.419521	6.46931e-05	-0.4284	6.02918e-06	Ortholog of C. dubliniensis CD36 : Cd36_02950, C. parapsilosis CDC317 : CPAR2_108520, C. auris B8441 : B9J08_002035 and Candida tenuis NRRL Y-1498 : CANTEDRAFT_100285
C1_04190C	orf19.1053			0.00707664	0.967742	-0.157062	0.448273	-0.0550827	0.787908	-0.0579219	0.75149	-0.0840622	0.678617	-0.0537152	0.908628	0.0225502	0.923593	Inositol deacylase involved in attachment of GPI-anchored proteins to cell wall; required for host invasion and immune escape
CR_01150C	CTF18			2.71029	2.46506e-19	0.141376	1	0.0887651	0.918254	-0.347872	0.628384	-0.598542	0.00898546	-0.10245	0.886735	-0.584647	0.00902133	Protein with a predicted role in sister chromatid cohesion; cell-cycle regulated periodic mRNA expression
C2_01360C	DCW1			1.5518	1.25596e-06	0.184582	0.776338	0.595742	0.127976	0.384369	0.344418	-0.595996	0.0426964	-0.0500781	0.960785	-0.447444	0.132352	Protein with predicted GPI modification; dfg5 dcw1 double mutant is inviable; not required for wild-type hyphal growth; upregulated in cyr1 mutant (yeast or hyphal form); Hap43-induced
C1_04220C	orf19.1057			0.0291749	0.883956	-0.00349448	0.993265	0.252225	0.206226	0.26003	0.165834	-0.243764	0.157254	-0.152564	0.652347	-0.0396764	0.871509	Ortholog of C. dubliniensis CD36 : Cd36_03980, C. parapsilosis CDC317 : CPAR2_107050, C. auris B8441 : B9J08_003358 and Candida tenuis NRRL Y-1498 : CANTEDRAFT_113999
C1_04230W	orf19.1058			-0.364347	9.27057e-05	-0.0659319	0.673088	0.0457359	0.761662	0.200122	0.0701356	-0.0755036	0.56058	-0.0602819	0.829993	0.0449135	0.767882	Subunit of the 19S regulatory base of the proteasome
CR_06140W	orf19.3869			0.236462	0.00241543	-0.0824315	0.515397	0.222135	0.0116639	-0.0616922	0.525243	-0.595849	2.01187e-29	0.0191893	0.925572	-0.973784	1.97319e-49	Protein of unknown function; regulated by Tsa1, Tsa1B in minimal media at 37 degrees C; shows colony morphology-related gene regulation by Ssn6; Spider biofilm induced
C6_02440C	PRP45			-1.46263	5.37862e-16	-0.173853	0.53677	-0.79207	9.35733e-06	-0.612776	0.000142538	-0.237091	0.499395	-0.408555	0.335925	-0.209865	0.526405	Protein required for pre-mRNA splicing; Spider biofilm induced
C1_04270C	orf19.1062			1.07488	0.0595587	0.764923	1	0.223269	0.822015	0.0682273	0.94768	-0.523975	0.432127	-0.182982	0.90924	-0.323566	0.642951	Ortholog of C. dubliniensis CD36 : Cd36_04020, C. parapsilosis CDC317 : CPAR2_107000, C. auris B8441 : B9J08_003367, Candida tenuis NRRL Y-1498 : CANTEDRAFT_113990 and Pichia stipitis Pignal : PICST_32780
C1_04280C	orf19.1063			-0.464184	0.0582286	0.0970763	0.813768	0.0568394	0.872545	0.185778	0.483805	-0.00458725	0.992358	0.165833	0.813134	0.252677	0.406956	Ortholog(s) have alpha-1,6-mannosyltransferase activity, mannosyltransferase activity and role in GPI anchor biosynthetic process
C1_03030W	RPS16A			-0.766176	3.71609e-09	-0.605533	2.6416e-05	-0.790441	4.3684e-09	-0.620948	7.01071e-06	0.0184855	0.841239	-0.0907665	0.343409	0.076466	0.290056	Putative 40S ribosomal subunit; macrophage/pseudohyphal-induced after 16 h; Spider biofilm repressed
C1_04300C	SSA2			-0.424386	7.76122e-14	-0.0497134	0.651901	-0.141803	0.0747892	-0.0827972	0.345915	0.0751622	0.221275	-0.058597	0.586236	0.0343858	0.703506	HSP70 family chaperone; cell wall fractions; antigenic; beta-defensin peptides impport; ATPase domain binds histatin 5; at hyphal surface, not yeast; farnesol-repressed in biofilm; flow model, Spider biofilm repressed; caspofungin repressed
C1_04310C	GIG1			-0.934537	0.000303093	0.0994538	0.814155	0.253045	0.367961	0.137826	0.649157	0.103006	0.833802	0.294458	0.618579	0.209386	0.575922	Protein induced by N-acetylglucosamine (GlcNAc); localized in cytoplasm; mutation causes increased resistance to nikkomycin Z
C2_05040C	orf19.3535			-0.391241	0.021804	-0.318218	0.152007	-0.787623	4.00948e-06	-0.476211	0.0108929	-0.0405096	0.833802	-0.0574413	0.873884	-0.0362847	0.841351	Ortholog(s) have cellular bud neck, fungal-type vacuole localization
C1_04340C	orf19.1070			0.159571	0.287653	0.102101	0.668493	-0.0536822	0.810368	0.120424	0.473645	-0.0274122	0.8968	-0.128271	0.598188	-0.0459654	0.807891	Ortholog(s) have role in phospholipid translocation, retrograde transport, endosome to Golgi and endosome membrane, trans-Golgi network membrane localization
C6_00760W	orf19.3649	C6_00760W	C6_00760W	-0.334986	0.00101766	-0.255977	0.0446299	-0.687786	1.23803e-10	-0.892764	4.49085e-19	-0.10792	0.310996	-0.325471	0.00166575	-0.519241	4.53008e-10	Ortholog(s) have adenyl-nucleotide exchange factor activity, role in cytoplasm protein quality control by the ubiquitin-proteasome system and cytosol localization
C1_04360C	orf19.5201.1			-0.609736	1.59257e-14	0.136004	0.25853	-0.102653	0.360038	0.184328	0.0557238	0.103774	0.230299	-0.0702085	0.672283	0.434848	1.56503e-10	Has domain(s) with predicted ATPase inhibitor activity, role in negative regulation of ATPase activity, negative regulation of nucleotide metabolic process and mitochondrion localization
C2_00010W	TLO5			-0.0925157	0.832542	0.560868	0.252222	-1.11858	0.0157441	-0.8913	0.0438483	-0.0956865	0.887888	-1.13551	0.0293869	-1.11616	0.0086325	Member of a family of telomere-proximal genes of unknown function; may be spliced in vivo
C1_04240C	HHF1			0.342134	0.000247814	0.00155041	0.993265	-0.123159	0.272226	0.0357294	0.789316	-0.593968	7.01709e-23	-0.136242	0.180372	-0.27399	0.000186672	Putative histone H4; repressed in fkh2 mutant; regulated by Efg1; fluconazole induced; amphotericin B repressed; farnesol regulated; colony morphology-related gene regulation by Ssn6; Hap43-induced; rat catheter and Spider biofilm repressed
C2_09500W	orf19.1404			-0.648734	1.13376e-06	-0.264073	0.13748	-0.783032	1.36949e-08	-0.751871	8.27026e-09	0.0334194	0.868037	-0.0966512	0.752967	0.0733301	0.669329	Predicted tRNA dihydrouridine synthase; Spider biofilm induced
C1_09160W	AOX1			0.322916	0.233578	0.455918	0.190506	1.46204	1.77914e-12	1.54438	5.72547e-16	-0.593863	0.0206336	1.12941	3.71192e-10	1.11221	5.7e-11	Alternative oxidase; low abundance; constitutively expressed; one of two isoforms (Aox1p and Aox2p); involved in a cyanide-resistant respiratory pathway present in plants, protists, and some fungi, absent in S. cerevisiae; Hap43p-repressed
C1_04410C	ESS1			0.569539	0.362177	0.677062	1	0.944347	0.0841846	0.70396	0.177043	-0.127743	0.89588	0.078659	0.963185	0.216892	0.772183	Prolyl isomerase (parvulin class); essential; involved in yeast-hyphal switching, Cph1p pathway; has inflexible linker between WW and isomerase domains, unlike human homolog; functional homolog of S. cerevisiae Ess1p
C1_04420C	URA6			1.09861	0.000232183	0.00139696	0.998234	0.36441	0.499831	0.189992	0.653304	0.0335589	0.943349	0.109868	0.903676	0.249433	0.414486	Ortholog(s) have adenylate kinase activity, uridylate kinase activity, role in 'de novo' pyrimidine nucleobase biosynthetic process, nucleobase-containing compound metabolic process and cytoplasm, nucleus localization
C1_08170C	BUL1			-3.2029	1.12413e-39	-1.125	5.22158e-10	-0.0239306	0.928322	-0.504123	0.00130045	-0.0829079	0.921345	0.711152	0.194844	0.612262	0.170335	Protein similar but not orthologous to S. cerevisiae Bul1; a protein involved in selection of substrates for ubiquitination; mutants are viable; macrophage/pseudohyphal-induced; rat catheter biofilm induced
C4_05000W	orf19.3780			0.0778145	0.726408	-0.206987	0.516688	0.00812229	0.981011	-0.018526	0.94715	-0.591501	0.00181956	0.0336922	0.95892	-0.421258	0.0340864	Protein likely to be essential for growth, based on an insertional mutagenesis strategy
C1_04460C	orf19.6838			0.230917	1	1.54143	1	2.09934	1	2.5449	1	0.144986	1	-0.477089	1	0.339064	1	Putative protein of unknown function, transcript upregulated in clinical isolates from HIV+ patients with oral candidiasis; Spider biofilm induced
C6_01510W	OYE23			1.0471	1.39693e-17	-0.0308036	0.917013	1.63316	9.0159e-46	0.772077	1.42682e-10	-0.586225	2.16359e-10	0.348319	0.00589063	-0.340785	0.00161161	Putative NAPDH dehydrogenase; induced by nitric oxide, benomyl; oxidative stress-induced via Cap1; Hap43p-repressed; rat catheter biofilm induced
C1_04480C	TUS1			-0.176711	0.32061	0.199816	0.366442	0.293339	0.0861434	-0.042968	0.840469	0.0921725	0.676282	-0.109702	0.799095	0.0983673	0.658276	Putative guanine nucleotide exchange factor; induced by Mnl1 under weak acid stress; Spider biofilm induced
C6_00830C	CAN3		C6_00830C	-0.041086	0.786781	0.0353226	0.894423	-0.985072	9.00773e-11	-0.833752	4.9751e-10	-0.186315	0.125447	0.00784751	0.9857	-0.351178	0.00241451	Predicted amino acid transmembrane transporter; transcript regulated by white-opaque switch; Hap43-repressed gene
C4_04850C	CSR1			-0.318711	0.213989	0.0144058	0.975988	-0.772617	0.00314997	-0.506127	0.0328872	0.0446274	0.924597	-0.175673	0.822203	-0.0144755	0.969804	Transcription factor; role in zinc homeostasis and regulation of Spider biofilm matrix; mutation affects filamentous growth; can suppress S. cerevisiae rok1 mutant inviability; Spider biofilm induced; mutants for abnormal Spider biofilms
C2_08100W	orf19.2175		C2_08100W	-0.544873	1.8802e-08	-0.294905	0.0142678	0.350676	0.000755688	-0.639335	1.31485e-10	-0.584625	1.01455e-13	0.039858	0.898095	-0.370308	3.80121e-05	Mitochondrial apoptosis-inducing factor; induced by nitric oxide; Spider biofilm induced; rat catheter biofilm repressed
C1_04520C	PHO85			-0.240277	0.00937511	0.0239969	0.894423	0.0984154	0.416722	0.188616	0.0345164	-0.10271	0.338053	-0.00223556	0.997978	0.00822587	0.951982	Functional homolog of S. cerevisiae Pho85p, a cyclin-dependent kinase that regulates transcription of PHO genes involved in phosphate metabolism; necessary for geldanamycin-induced filamentation; gene has intron
C1_04530C	orf19.6847			-0.054544	0.773382	-0.199516	0.423914	-0.28535	0.149805	-0.285317	0.102535	-0.0595666	0.805826	-0.163536	0.602435	-0.0983954	0.676607	Putative tRNA U44 2'-O-methyltransferase; virulence-group-correlated expression; induced during oral infection; mutants have reduced ability to damage oral epithelial cells; early-stage flow model biofilm induced
C1_04540C	VPS16			0.0439266	0.87354	0.0247917	0.96157	-0.119046	0.72452	0.126031	0.662233	-0.0167895	0.96673	-0.0400844	0.951452	-0.0653119	0.839008	Protein similar to S. cerevisiae Vps16p, which is involved in protein-vacuolar targeting; likely to be essential for growth, based on insertional mutagenesis; downregulated in biofilm or in azole-resistant strain that overexpresses MDR1
C1_05060W	REI1			-0.633122	7.32699e-11	-0.0448168	0.737416	-0.770738	1.95595e-18	-0.585868	1.31517e-15	0.0659826	0.614559	-0.155519	0.339668	0.0321231	0.831179	Putative cytoplasmic pre-60S factor; Hap43-induced; repressed by prostaglandins
C1_04560W	orf19.6850			-0.201547	0.372722	-0.293027	0.31509	0.110004	0.684961	0.114531	0.633015	0.0948654	0.765067	0.0593756	0.931507	0.0649003	0.84081	Putative transcription factor with C3HC4 zinc finger DNA-binding motif; mutants are viable
C1_04570C	CHL4			0.179881	0.47138	-0.12872	0.756707	-0.087091	0.805989	-0.183123	0.524748	-0.366134	0.142023	-0.147385	0.811464	-0.178874	0.553978	Protein described as having role in chromosome segregation; RNA abundance regulated by tyrosol and cell density
C1_04580C	orf19.6852			-0.931007	0.00291934	-0.367442	0.400968	-0.452307	0.205485	0.0223454	0.95977	0.282194	0.549523	0.0600137	0.961629	0.611291	0.0974866	Ortholog of Rmd6 involved in S. cerevisiae sporulation; flow model biofilm induced
C2_08130W	ARA1			-0.131221	0.609076	0.113999	0.790766	1.24993	3.02206e-12	1.02765	2.78541e-09	-0.583138	0.0142188	0.29507	0.423072	-0.063187	0.859984	D-Arabinose dehydrogenase; dehydro-D-arabinono-1,4-lactone synthesis; active on D-arabinose, L-fucose, L-xylose, L-galactose; inhibited by metal ions, thiol group-specific reagents; induced on polystyrene adherence; Spider biofilm induced
C1_13510C	TGL99			0.355821	0.0199346	0.0481826	0.880056	0.29035	0.127986	0.0752752	0.737848	-0.575071	2.93557e-06	0.0608838	0.892671	-0.373054	0.00665493	Has domain(s) with predicted role in lipid metabolic process
C2_01070W	orf19.2017			-0.357443	1.68757e-05	-0.262009	0.0111674	-0.766224	1.89461e-17	-0.562601	1.11872e-09	0.068833	0.35976	-0.130789	0.130272	-0.00862495	0.934773	Ortholog(s) have RNA polymerase I activity and role in nucleolar large rRNA transcription by RNA polymerase I, transcription by RNA polymerase I, transcription elongation from RNA polymerase I promoter
C1_04630C	orf19.783			-0.104241	0.339071	-0.0689835	0.697143	-0.147307	0.267308	0.0569045	0.67231	-0.140109	0.170118	-0.113308	0.476532	-0.143155	0.190781	Putative aminophospholipid translocase (flippase); type 4 P-type ATPase; likely involved in phospholipid translocation
C1_04640W	orf19.782			-0.464573	1.00254e-05	-0.11075	0.53677	0.117901	0.418698	0.14305	0.242699	0.102811	0.425852	0.102103	0.644329	0.0947382	0.488177	Ortholog(s) have hydrolase activity, acting on ester bonds, triglyceride lipase activity, role in lipid homeostasis and lipid droplet localization
CR_09370W	ELF1			0.162761	0.629184	0.106656	0.850727	-0.258899	0.534987	-0.826221	0.00183538	-0.212759	0.590151	-0.0383718	0.985095	-0.643477	0.029046	Putative mRNA export protein; Walker A and B (ATP/GTP binding) motifs; required for wild-type morphology, growth; expressed in hyphal, pseudohyphal, and yeast form; Hap43-induced; Spider and flow model biofilm induced
CR_05140W	orf19.640			-0.141689	0.562736	-0.277632	0.420122	-0.543428	0.046286	-0.100375	0.737848	-0.574443	0.0212857	-0.10699	0.886228	-0.17693	0.586372	Integral membrane protein of the ER; role in the synthesis of beta-1,6-glucan in the cell wall; S. cerevisiae ortholog required for cell viability; Spider biofilm induced
C1_04670W	HAT1			-0.106896	0.30073	-0.181746	0.180016	0.0655412	0.657163	0.100842	0.397768	-0.111542	0.304456	0.012311	0.966695	-0.212997	0.0280095	Hat1-Hat2 histone acetyltransferase complex subunit; involved in DNA damage repair and morphogenesis; mutations cause constitutive pseudohyphal growth, white to opaque switch, caspofungin sensitivity; rat catheter, Spider biofilm repressed
C2_09380W	RRP15			-0.326715	0.0976711	-0.412342	0.0930184	-1.34012	3.76883e-12	-0.811198	4.20008e-05	-0.164955	0.327911	-0.384893	0.0245883	-0.381453	0.00942508	Putative nucleolar protein; constituent of pre-60S ribosomal particles; Hap43-induced; repressed by prostaglandins
C1_04690C	orf19.776			1.11617	1	2.45933	1	1.48981	1	-0.516609	1	-0.856413	1	0.94963	1	0.885083	1	Protein involved in control of chromosome stability and homologous recombination during meiosis-like concerted chromosome loss (CCL) process that leads to depolyploidization after mating
C1_04170C	HTA2			0.76644	8.81845e-05	0.37762	0.154727	0.230625	0.359	-0.0611039	0.832898	-0.573997	6.50942e-06	-0.167034	0.844188	-0.506703	6.68264e-05	Putative histone H2A; farnesol regulated; rat catheter biofilm repressed; Spider biofilm repressed; Hap43-induced
CR_04750W	orf19.6316.4			-0.418721	0.000428775	-0.0574796	0.766371	-0.76275	1.6392e-11	-0.648336	8.29793e-10	-0.121552	0.41001	-0.135015	0.496448	-0.0458382	0.791329	Protein of unknown function; Hap43-induced; rat catheter and Spider biofilm induced
C1_04720W	orf19.772.1			-0.136398	0.313232	0.149219	0.430219	0.00414479	0.985867	0.220233	0.0728674	0.133651	0.371417	0.117385	0.694973	0.223792	0.0871891	Ortholog of C. parapsilosis CDC317 : CPAR2_105440, Lodderomyces elongisporus NRLL YB-4239 : LELG_01504, Pichia stipitis Pignal : psti_CGOB_00118 and Candida tropicalis NEW ASSEMBLY : CTRG1_CGOB_00081
C3_07940W	orf19.6189			5.11019	1.90094e-50	0.522901	1	0.442151	0.692486	0.747481	0.361748	-0.573965	5.57951e-05	0.188693	0.460578	-0.270106	0.0954174	Chalcone related protein family; flow model biofilm induced
C2_02820C	orf19.5824			-1.07565	1.05764e-12	-0.00107883	0.996577	-0.761926	6.76537e-07	-0.316517	0.0443026	0.115647	0.662536	-0.0203656	0.9793	0.139177	0.560296	Protein of unknown function; rat catheter and Spider biofilm induced
C2_02960C	orf19.5808			-0.484483	2.36917e-05	-0.300986	0.0493331	-0.758397	3.59426e-10	-0.749464	6.13143e-11	0.0739566	0.59063	-0.334101	0.00207629	-0.162348	0.156077	Ortholog(s) have S-adenosylmethionine-dependent methyltransferase activity, protein-lysine N-methyltransferase activity
C2_01000W	HGT7		C2_01000W	0.961662	2.97465e-39	-0.0370668	0.797522	0.406273	1.30214e-07	-1.08366	1.64946e-50	-0.565432	2.54304e-39	-0.0701436	0.528432	-1.35624	1.88322e-87	Putative MFS glucose transporter; glucose, fluconazole, Snf3 induced, expressed at high glucose; 20 member C. albicans glucose transporter family; 12 TM regions predicted; flow model biofilm induced; Spider biofilm repressed
C1_04780C	orf19.764			-0.181071	0.216075	-0.278047	0.145135	-0.300315	0.0693934	-0.292064	0.0503116	0.0688347	0.698561	-0.0055573	0.991075	0.0814537	0.61143	Ortholog(s) have role in negative regulation of TORC1 signaling and cytoplasm localization
C2_05230C	RPF2			-0.337466	0.00156693	-0.107285	0.53123	-0.748305	1.63758e-11	-0.379438	0.00542987	0.0409565	0.779139	-0.206076	0.0771438	0.20951	0.0885082	Putative pre-rRNA processing protein; Hap43p-induced gene; mutation confers hypersensitivity to 5-fluorocytosine (5-FC), 5-fluorouracil (5-FU), and tubercidin (7-deazaadenosine)
C1_04800C	orf19.762			0.20865	1	0.833214	1	2.0195	1	1.82939	1	2.11211	1	2.09953	1	2.46389	1	Ortholog of C. parapsilosis CDC317 : CPAR2_105580, C. dubliniensis CD36 : Cd36_04550, Lodderomyces elongisporus NRLL YB-4239 : LELG_03202 and Candida metapsilosis : CMET_5254
C6_01890C	orf19.3393			-0.135017	0.182971	-0.117082	0.432322	-0.747768	8.75411e-14	-0.773989	1.51493e-15	0.0649586	0.537258	-0.105817	0.498566	-0.116565	0.214986	Putative DEAD-box helicase; Hap43-induced; Spider biofilm induced
C1_04820C	orf19.760			0.900128	0.35858	0.566035	1	-0.130604	1	-0.299099	1	0.0446475	1	0.190193	0.933183	0.254552	0.819549	Ortholog(s) have role in ribosome biogenesis
C1_04830W	SEC21			-0.189451	0.00414922	-0.0187273	0.894423	0.0874774	0.390625	0.179977	0.00695462	-0.0959683	0.113548	-0.0122434	0.946633	-0.114237	0.0943334	Ortholog(s) have role in endoplasmic reticulum to Golgi vesicle-mediated transport, retrograde vesicle-mediated transport, Golgi to endoplasmic reticulum and COPI vesicle coat, endosome localization
C1_04840C	orf19.758			-0.456399	0.000239461	0.0417202	0.856122	-0.0601198	0.740663	0.215103	0.0772249	0.225278	0.0876098	0.104417	0.720178	0.252474	0.0466707	Ortholog(s) have signal sequence binding activity, role in vacuolar transport and late endosome localization
C1_04860W	orf19.757			-0.319062	0.000177225	-0.116623	0.366442	0.0129817	0.939352	-0.0588681	0.607492	-0.079732	0.424961	0.0650495	0.735765	-0.159791	0.0645661	Ortholog of S. cerevisiae : YPR089W, C. glabrata CBS138 : CAGL0K08008g, C. dubliniensis CD36 : Cd36_04600, C. parapsilosis CDC317 : CPAR2_105630 and C. auris B8441 : B9J08_004487
C1_04870W	SAP7			-0.464891	0.0364992	-0.392446	0.171363	-0.410149	0.115153	0.13497	0.616215	-0.233359	0.424361	0.525398	0.0271488	0.374055	0.105549	Pepstatin A-insensitive secreted aspartyl protease; self-processing; expressed in human oral infection; Ssn6p-regulated; role in murine intravenous infection; induced during, but not required for, murine vaginal infection; N-glycosylated
C7_03180C	HHO1			0.149961	0.718566	-0.453527	0.493591	-0.697203	0.141338	-0.463442	0.368967	-0.564863	0.0468946	-0.123984	0.449513	-0.510634	1.37224e-10	Putative histone H1; farnesol regulated; Hap43-induced; contains 5' UTR intron; Spider biofilm repressed
C2_01910W	orf19.1502		C2_01910W	-0.396125	0.0378234	-0.113362	0.717569	-0.027966	0.925466	-0.0425632	0.87174	-0.563266	0.00433638	-0.297942	0.356078	-0.428269	0.0444715	Has domain(s) with predicted aminoacyl-tRNA hydrolase activity
C1_04900W	MNN15			-0.145955	0.509343	0.00395732	0.993265	-0.114397	0.694152	-0.324372	0.158727	-0.209296	0.405775	0.105906	0.86079	-0.282681	0.209652	Putative alpha-1,3-mannosyltransferase; predicted role in protein O-linked glycosylation; Spider biofilm induced
C1_04910C	orf19.752			-2.31713	4.83382e-64	0.0189066	0.931958	0.069061	0.682137	0.148202	0.218026	0.190666	0.451452	0.19551	0.623046	0.515158	0.00343168	Has domain(s) with predicted methyltransferase activity and role in metabolic process
C1_04930C	orf19.751			6.44411	9.47594e-06	1.68413	1	2.99302	1	3.36695	1	-0.154416	0.883138	0.304317	0.865852	0.33218	0.66098	Ortholog of C. dubliniensis CD36 : Cd36_04660, Candida tropicalis NEW ASSEMBLY : CTRG1_04484, Candida tropicalis MYA-3404 : CTRG_04484 and Candida albicans WO-1 : CAWG_00904
C1_04940C	orf19.750			-0.656969	0.595409	0.00688304	1	0.104454	0.947516	0.83094	0.458009	-0.00441713	1	1.29785	1	-0.0428207	1	Protein of unknown function; exogenously expressed protein is a substrate for Kex2p processing in vitro
C1_04950C	RPM2			-0.259791	0.00355247	0.0735405	0.632217	-0.148317	0.209875	-0.0568508	0.623008	0.0953551	0.388235	-0.0661522	0.767536	0.25157	0.00306955	Mitochondrial RNase P subunit; roles in nuclear transcription, cytoplasmic and mitochondrial RNA processing, mitochondrial translation; virulence-group-correlated expression; likely essential (UAU1 method); rat catheter biofilm induced
C1_04960C	orf19.50			-0.510716	0.000824081	-0.0913383	0.692541	0.0293164	0.898353	-0.0326602	0.867117	-0.213407	0.269569	-0.00039895	0.999777	-0.242514	0.214406	Ortholog(s) have role in SCF-dependent proteasomal ubiquitin-dependent protein catabolic process, cellular response to DNA damage stimulus, cellular response to methylmercury
C3_02300W	FGR23			2.58022	7.79208e-55	-0.55061	0.159213	0.368978	0.237881	-0.96468	0.00177637	-0.56084	5.48133e-07	0.340336	0.0053927	-0.699038	2.32704e-09	Protein of unknown function; repressed by a1/alpha2 in white-phase cells, a-specific, alpha factor-induced; Hap43-repressed; flow model biofilm induced; Tn mutation affects filamentous growth;
C2_01980C	SRD1			-0.326933	0.00179523	-0.245117	0.0551622	0.000892929	0.996214	-0.0236569	0.867117	-0.558409	9.16378e-10	0.105335	0.583749	-0.782083	1.1796e-16	Sur7 family protein with PalI-like domains; not required for stress responses; mutant is viable
C1_04990C	orf19.53			-0.619226	9.14233e-05	-0.285787	0.192088	-0.33304	0.0511437	-0.292611	0.0913604	-0.0518911	0.779169	-0.0124207	0.977683	-0.060358	0.732878	Ortholog(s) have role in mRNA cis splicing, via spliceosome and U2-type prespliceosome, U2AF complex, commitment complex localization
C1_05000W	RHD1			0.0804488	0.533068	-0.0951097	0.596683	-0.235247	0.0724118	-0.34883	0.00137311	-0.0701442	0.626607	-0.0241782	0.937031	-0.122477	0.312733	Putative beta-mannosyltransferase required for the addition of beta-mannose to the acid-labile fraction of cell wall phosphopeptidomannan; 9-gene family memebr; regulated on yeast-hypha and white-opaque switches; Spider biofilm repressed
C1_07170C	ZCF23			-0.349075	0.156905	0.183928	0.634417	-0.745072	0.00595675	-0.72811	0.00376197	0.302342	0.230599	-0.434891	0.214195	-0.0192528	0.959107	Predicted Zn(II)2Cys6 transcription factor; ortholog of S. cerevisiae Gsm1; flow model biofilm induced
C1_05020C	ARG2			-0.214345	0.15214	-0.219545	0.242371	0.0163455	0.946397	0.0462242	0.813456	-0.0638093	0.75396	-0.107824	0.735379	0.0807713	0.662159	Putative enzyme of arginine biosynthesis; transcription of genes of arginine biosynthesis pathway, except for ARG2, is induced upon phagocytosis by macrophage
C1_09190C	DAK2		C1_09190C	0.569481	5.24395e-09	-0.285107	0.0405659	1.12288	7.39413e-32	0.0304721	0.849051	-0.556651	1.73742e-18	0.527122	4.95009e-16	-0.2984	0.000168071	Putative dihydroxyacetone kinase; repressed by yeast-hypha switch; fluconazole-induced; caspofungin repressed; protein enriched in stationary phase yeast cultures; flow model biofilm induced; rat catheter and Spider biofilm repressed
C2_04460W	LYS22		C2_04460W	-4.94617	0	-0.570678	5.5743e-15	-0.638448	3.74972e-17	-0.77513	1.19235e-28	-0.0853656	0.781874	-0.437135	0.0956867	-0.712412	0.000588003	Homocitrate synthase, minor isoform; repressed by nitric oxide and by hypoxia; protein level decreases in stationary phase cultures; induced by ketoconazole, Spider biofilm induced; flow model biofilm repressed
C1_05070C	GPI7			-0.0981186	0.406175	-0.106373	0.522973	-0.136242	0.329779	-0.193101	0.0830933	-0.00256728	0.991506	0.132188	0.419497	0.0619377	0.669216	Protein involved in attachment of GPI-linked proteins to cell wall; member of major facilitator superfamily; phosphodiesterase/nucleotide pyrophosphatase domain; similar to S. cerevisiae Gpi7p
C1_05080W	GPT1			-0.0499498	0.869369	0.295158	0.444367	0.00228749	0.995824	-0.342181	0.252827	0.225305	0.497631	0.0461648	0.953204	0.241245	0.418695	GABA/polyamine transporter; 9 to 11 membrane spanning segments; complements GABA uptake defect of an S. cerevisiae uga4 put4 gap1 triple mutant; complements growth of an S. cerevisiae spe1 mutant under polyamine limitation
C1_05090W	TRY2			-0.107753	0.465654	-0.111363	0.621862	-0.306968	0.0517914	-0.264826	0.0625566	0.0375783	0.840881	-0.0709066	0.833058	-0.0551882	0.748424	Transcription factor; regulator of yeast form adherence; required for yeast cell adherence to silicone substrate; Spider biofilm induced
C1_05100W	orf19.4061			-0.013875	0.949177	-0.0645934	0.847837	0.0894672	0.722502	0.0866881	0.702983	0.0385064	0.899056	-0.0033234	0.997978	0.0510015	0.840152	Protein of unknown function; clade-associated gene expression
C1_05650W	orf19.2487			-2.04434	1.06672e-25	-0.262182	0.248525	-0.741732	1.26225e-05	-0.542111	0.0021903	0.266094	0.384346	-0.0965954	0.913761	0.0776533	0.84148	Protein with a predicted phosphoribulokinase/uridine kinase domain; Spider biofilm induced
C1_05120W	orf19.4059			-0.334945	0.00489614	-0.0700932	0.731753	0.0402489	0.81613	0.174952	0.15431	-0.141104	0.368597	0.0282272	0.943241	-0.00933589	0.962592	Ortholog(s) have role in arginine transport, lysine transport, regulation of intracellular pH and cell division site, cell tip, cytoplasm, fungal-type vacuole, fungal-type vacuole membrane localization
C1_05140W	BRG1			-1.30212	0.0408806	0.995912	0.0506692	-0.734389	0.280691	-0.708288	0.262693	-0.933784	1	-0.501297	1	-1.23795	1	Transcription factor; recruits Hda1 to hypha-specific promoters; Tn mutation affects filamentation; Hap43-repressed; Spider and flow model biofilm induced; required for Spider biofilm formation; Bcr1-repressed in RPMI a/a biofilms
C1_05150C	orf19.450			1.72369	1	4.30497	1	4.31105	1	3.74261	1	0.236463	1	-1.01103	1	0.246163	1	Protein of unknown function
C1_05160C	orf19.449			0.564036	0.000277687	0.10424	0.793363	0.263804	0.228702	0.230577	0.206636	0.215001	0.163894	-0.438438	0.0122121	-0.0989826	0.634001	Putative phosphatidyl synthase; stationary phase enriched protein; transcript repressed by yeast-hypha switch; Hap43-repressed; rat catheter, Spider and flow model biofilm induced
C6_02130C	CTF5			-0.320991	0.072865	-0.37981	0.0851726	-0.301946	0.148839	-0.370768	0.0367106	-0.552776	0.00116126	-0.0742362	0.902511	-0.435267	0.0198606	Predicted component of the kinetochore sub-complex COMA; induced during the mating process; repressed by alpha pheromone in SpiderM medium
C6_02830W	MNN4-4			-0.742042	8.95545e-05	-0.0690621	0.832245	-0.739033	0.00131232	-0.836999	3.01215e-06	-0.0843062	0.813438	-0.111774	0.870671	-0.198719	0.502574	Mannosyltransferase; transcript upregulated in Ssk1 response regulator mutant or in nik1 null mutant, but not in chk1 or sln1 null mutants; pheromone induced; Spider biofilm induced
C1_01170C	ZCF17			-0.240433	0.138874	-0.181559	0.414341	-0.737781	4.42086e-06	-0.676378	3.22647e-06	-0.138359	0.475609	-0.316881	0.112371	-0.27261	0.109232	Putative Zn(II)2Cys6 transcription factor
C6_02770W	MRT4			-0.690735	5.39274e-14	-0.225194	0.0733608	-0.736627	6.32627e-14	-0.644785	1.67863e-10	0.0705836	0.488102	-0.0498916	0.86079	-0.0713138	0.498038	Putative mRNA turnover protein; Hap43-induced; mutation confers hypersensitivity to tubercidin (7-deazaadenosine); rat catheter biofilm induced
C1_03840W	orf19.1026.1			-1.68968	9.06597e-20	-0.444896	0.0459414	-0.735566	4.58029e-05	-0.568698	0.00186737	0.0152146	0.970595	-0.0862862	0.9073	0.102685	0.730615	Ortholog of C. dubliniensis CD36 : Cd36_03580, C. parapsilosis CDC317 : CPAR2_105090, C. auris B8441 : B9J08_004984 and Candida tenuis NRRL Y-1498 : CANTEDRAFT_106351
C1_05220C	orf19.444			-0.00473015	0.986034	0.0904718	0.795261	-0.120663	0.667917	-0.276582	0.207299	0.0522435	0.883068	-0.0558782	0.933183	-0.110858	0.713614	Has domain(s) with predicted nucleic acid binding, nucleotide binding activity
C1_05050C	RRP6			-0.671805	7.89807e-13	-0.250403	0.0441525	-0.73545	2.69164e-11	-0.589131	4.51052e-10	0.098815	0.228417	-0.0818346	0.603992	-0.0275848	0.829738	Putative nuclear exosome exonuclease component; Hap43p-induced gene; mutation confers hypersensitivity to 5-fluorocytosine (5-FC), 5-fluorouracil (5-FU), and tubercidin (7-deazaadenosine)
C3_00090W	RPS24			2.05338	9.55071e-45	-0.47687	0.0260829	-0.64736	0.0544678	-0.772477	4.41939e-06	-0.15204	0.0511313	-0.216305	0.0131861	-0.176873	0.0452224	Predicted ribosomal protein; hyphal downregulated; repressed upon phagocytosis by murine macrophage; transcriptionally activated by Tbf1; Spider biofilm repressed
C1_05260C	SDH1			0.0424465	0.735703	6.29577e-05	0.999695	-0.224505	0.0859082	0.0400927	0.794951	0.0472958	0.746989	-0.170339	0.172135	0.0760951	0.528232	Putative mitochondrial succinate dehydrogenase; macrophage/pseudohyphal-induced; repressed by nitric oxide
C3_03900C	HTB1			-0.293994	0.0262794	-0.511911	0.000372792	-0.63646	7.86184e-07	-0.552871	2.57964e-05	-0.550976	8.56585e-27	-0.12226	0.171971	-0.375741	3.67532e-09	Histone H2B; induced by adherence to polystyrene; amphotericin B, caspofungin repressed; flucytosine, fluconazole induced; Efg1 regulated; slow growth, increased white-to opaque switch in ectopic expression strains; Spider biofilm repressed
C1_05280W	orf19.438			-0.23611	0.080193	-0.0675707	0.775016	-0.100204	0.60885	0.00188701	0.993076	0.138769	0.393933	0.130539	0.658388	0.127139	0.438589	Has domain(s) with predicted membrane localization
C3_00930W	ATO2			-0.598899	2.43926e-09	0.623274	2.37203e-12	0.54905	4.00735e-09	1.1099	6.22847e-44	-0.550318	9.36608e-11	0.0833748	0.678149	-0.476075	9.50903e-08	Putative fungal-specific transmembrane protein; fluconazole repressed, Hap43-repressed; flow model biofilm induced; Spider biofilm induced
C1_05720W	orf19.2478.1			-0.770825	4.37956e-10	-0.51987	0.000304134	-0.772063	8.42059e-10	-0.766793	3.03615e-09	0.0844464	0.108321	0.0122012	0.950401	0.27054	0.00205621	60S ribosomal protein L7; snoRNA snR39b encoded within the 2nd intron
C1_05320C	orf19.433			-0.163867	0.360429	-0.0626523	0.84067	-0.119051	0.608957	0.0868209	0.690148	0.117664	0.547353	-0.0616695	0.903466	0.221123	0.158786	Ortholog(s) have role in cellular protein-containing complex assembly, intra-Golgi vesicle-mediated transport and TRAPPII protein complex, trans-Golgi network localization
C1_01030W	HMT1			-0.432895	0.000181155	-0.305676	0.0353421	-0.734331	7.89219e-10	-0.432736	0.000327387	0.0111007	0.936623	-0.0561493	0.803879	0.153799	0.0911688	Major type I protein arginine methyltransferase (PRMT); involved in asymmetric dimethylation of arginine residues; involved in nuclear export of Npl3p; Spider biofilm repressed
C4_01500W	orf19.4634			-0.493704	4.25628e-05	-0.153897	0.414095	-0.733947	3.62367e-08	-0.531321	1.29134e-05	-0.0691989	0.658984	-0.225793	0.120814	-0.115334	0.408959	Protein required for thiolation of uridine at wobble position of Gln, Lys, and Glu tRNAs; has a role in urmylation; S. cerevisiae ortholog has a role in invasive and pseudohyphal growth
C1_05350W	YPT53			0.103004	0.647411	0.0306589	0.943329	0.324072	0.15871	0.34873	0.0718304	-0.00503671	0.990834	0.0225979	0.974203	0.129974	0.618159	Rab-family GTPase involved in vacuolar trafficking, colocolizes with Vps1p and Ypt52p in late endosome; Hap43-repressed gene
CR_06920W	orf19.1841			-0.0712785	0.808772	-0.45302	0.208467	-0.151261	0.657996	-0.163704	0.588439	-0.550215	0.0230753	-0.19136	0.751321	-0.397132	0.171164	Protein of unknown function; Hap43-induced gene
C3_02350W	orf19.1609			-0.247306	0.00470135	-0.173081	0.145854	-0.730002	2.53007e-13	-0.838296	5.99403e-21	0.0115645	0.932894	-0.22232	0.0379889	-0.152578	0.061806	Ortholog(s) have role in endonucleolytic cleavage in ITS1 to separate SSU-rRNA from 5.8S rRNA and LSU-rRNA from tricistronic rRNA transcript (SSU-rRNA, 5.8S rRNA, LSU-rRNA) and 90S preribosome, nucleolus localization
CR_01990C	SPC98			0.152257	0.456452	0.0323052	0.938516	0.116464	0.665349	0.00526117	0.984499	-0.548286	0.0013551	0.0359361	0.946633	-0.308529	0.127703	Putative component of the microtubule-nucleating Tub4p (gamma-tubulin) complex; periodic mRNA expression, peak at cell-cycle S/G2 phase
C1_05390C	orf19.426			-0.128222	0.306122	-0.0633238	0.769024	-0.221584	0.0919533	0.101792	0.450865	-0.0016177	0.992827	-0.152767	0.343118	-0.0185964	0.91252	Ortholog of C. dubliniensis CD36 : Cd36_05120, C. parapsilosis CDC317 : CPAR2_107740, C. auris B8441 : B9J08_004520 and Candida tenuis NRRL Y-1498 : CANTEDRAFT_136277
C2_05210W	DAD2			-0.593204	0.00606058	-0.568618	0.0373867	-0.72619	0.00234563	-0.606344	0.0050167	-0.170238	0.582042	-0.183736	0.728076	-0.293697	0.259396	Essential subunit of the Dam1 (DASH) complex, which acts in chromosome segregation by coupling kinetochores to spindle microtubules
C3_01440C	orf19.1707			-0.123219	0.797192	0.297519	0.798392	0.495971	0.552847	0.896705	0.236616	-0.547254	0.0288221	0.0166449	0.984679	-0.097639	0.791371	Ortholog of Candida albicans WO-1 : CAWG_02476
C1_05420W	orf19.423			-0.21967	0.0933275	0.00876491	0.973019	-0.025159	0.910027	0.103244	0.472433	0.0218519	0.92223	0.016638	0.966695	-0.0260503	0.895272	Ortholog(s) have enzyme activator activity, mRNA binding activity, role in deadenylation-dependent decapping of nuclear-transcribed mRNA and Dcp1-Dcp2 complex, P-body, cytoplasm, cytoplasmic side of membrane, nucleus localization
C1_05430W	SPT20			-0.301568	0.00525921	-0.00742336	0.975619	-0.0120486	0.948467	0.0451915	0.753594	0.0384532	0.824068	0.0429186	0.902434	-0.105648	0.490087	Putative transcription factor; downregulated upon adherence to polystyrene; flucytosine repressed
C1_05440C	orf19.419			-0.701086	0.197119	0.433738	0.514843	0.22055	0.734353	0.61604	0.150589	0.454888	0.524918	0.357095	0.819574	0.72148	0.232574	Protein of unknown function; flow model biofilm induced; Spider biofilm induced
C1_05460W	KOG1			-0.110846	0.378948	0.0325636	0.878838	0.164131	0.230196	0.00651396	0.971098	0.0945814	0.497049	0.0538418	0.880252	-0.0848946	0.576298	Putative TORC1 subunit; heterozygous null mutant displays sensitivity to rapamycin; likely to be essential for growth, based on an insertional mutagenesis strategy
C1_10140C	orf19.4883			-0.507726	0.0160135	0.0174381	0.967896	0.133933	0.598187	0.0999719	0.66832	-0.536769	0.0195834	-0.0531475	0.937793	-0.00267182	0.99492	Protein of unknown function; S. cerevisiae ortholog Cos111 confers resistance to the antifungal drug ciclopirox olamine; constitutive expression independent of MTL or white-opaque status; Spider biofilm induced
C1_05480C	orf19.416			-0.141117	1	0.553033	1	1.25044	1	-0.550839	1	0.427798	1	0.845589	1	0.848781	1	Ortholog of C. dubliniensis CD36 : Cd36_05200, C. parapsilosis CDC317 : CPAR2_107660, C. auris B8441 : B9J08_003698 and Candida tenuis NRRL Y-1498 : cten_CGOB_00159
C1_05490C	orf19.415			2.466	1.65615e-16	0.176561	1	0.350461	0.605878	0.00995025	0.989944	0.0971238	0.761916	0.026365	0.971574	0.245219	0.307512	Putative protein of unknown function; Hap43p-repressed gene
C3_06890W	PMT2			2.13039	5.6829e-26	-0.181672	0.71697	0.553277	0.127134	0.284502	0.381267	-0.534763	0.000190433	0.210362	0.435298	-0.288114	0.0987502	Protein mannosyltransferase (PMT) with roles in hyphal growth and drug sensitivity; member of the PMT family which includes Pmt1p, Pmt2p, Pmt4p, Pmt5p, and Pmt6p; induced during cell wall regeneration; essential
CR_09790W	ALO1		CR_09790W	0.983188	0.000329767	-0.287742	0.551666	0.448877	0.250859	-0.402718	0.242749	-0.534394	0.0119305	0.0539918	0.943241	-0.443985	0.0486774	D-Arabinono-1,4-lactone oxidase involved in biosynthesis of dehydro-D-arabinono-1,4-lactone, which has a protective role against oxidative damage; plasma membrane-localized;required for full virulence in a mouse model of systemic infection
C1_05530C	SSH1			0.0267726	0.74099	-0.0834568	0.427278	-0.104779	0.266942	0.069979	0.446824	-0.0899494	0.180507	-0.114462	0.183054	0.103006	0.162745	Protein with a role in protein translocation across membranes
CR_02720C	RPC31			-1.78635	4.68198e-45	-0.353153	0.0145818	-0.724162	1.51304e-08	-0.883483	6.92893e-14	-0.0120536	0.970917	-0.224127	0.438474	-0.231918	0.239888	Putative RNA polymerase III subunit C31; repressed by nitric oxide; induced during infection of murine kidney, compared to growth in vitro; has murine homolog
C1_05550C	snR60			-0.0127879	0.994888	-0.865539	1	-0.739627	1	-2.4893	1	-0.253144	1	-2.23883	1	-0.472957	1	C/D box small nucleolar RNA (snoRNA)
CR_01060W	LAG1			1.88167	4.67083e-10	0.362247	0.548061	0.51787	0.226376	0.594159	0.107716	-0.527301	0.0151088	-0.00398503	0.997978	-0.4232	0.0656263	Putative ceramide synthase component; Hap43p-repressed gene; amphotericin B repressed
C1_05600W	GSL1			-0.391428	0.00725508	0.0416316	0.871494	0.142132	0.416522	0.111672	0.498383	0.118835	0.52633	0.148129	0.606321	0.058022	0.788811	Beta-1,3-glucan synthase subunit; 10 predicted transmembrane regions; caspofungin induced; repressed by yeast-to-hypha transition; young biofilm repressed, induced by biofilm drug exposure; Bcr1-repressed in RPMI a/a biofilms
C6_00940C	orf19.95			0.137929	0.341706	-0.321779	0.0787665	0.462747	0.000899006	0.0941087	0.588789	-0.524716	3.37401e-06	0.436315	0.000460889	-0.551138	8.98845e-06	Ortholog of S. cerevisiae : PRM5, C. dubliniensis CD36 : Cd36_60980, C. parapsilosis CDC317 : CPAR2_603060, C. auris B8441 : B9J08_003420 and Candida tenuis NRRL Y-1498 : CANTEDRAFT_113703
C1_05620C	STE3			0.14941	0.659339	0.466195	0.236699	0.0116529	0.982774	0.175733	0.642787	-0.0300208	0.949091	-0.351799	0.442346	-0.0322671	0.934773	Protein similar to S. cerevisiae Ste3p, the receptor for a-factor mating pheromone; alpha mating-type-specific transcription
C1_07130C	orf19.4455			-0.706617	0.000161038	-0.672968	0.00180268	-0.722383	0.000196915	-0.877798	3.47713e-06	0.21571	0.309279	0.110742	0.834391	0.0794403	0.772209	Protein of unknown function; Spider biofilm induced
C2_08200W	orf19.2165			0.442757	2.9014e-06	-0.0220372	0.91916	0.289362	0.0104829	0.0181124	0.904719	-0.523083	8.18781e-12	0.235047	0.0128661	-0.358816	1.57016e-05	Predicted hydrolase; induced by nitric oxide
C1_01380C	TRM2			-0.25416	0.0122544	-0.0838688	0.596683	-0.784428	1.63786e-13	-0.746197	1.04337e-15	-0.122695	0.251365	-0.20371	0.0907956	-0.281343	0.00192846	Putative tRNA methyltransferase; repressed by prostaglandins; Spider biofilm induced
C1_05660C	orf19.2485			-0.197708	0.00732771	-0.0448276	0.731753	-0.164086	0.0693115	-0.271991	0.000180196	0.0351134	0.720366	-0.0480798	0.798062	-0.1352	0.0656085	Ortholog(s) have chromatin binding, promoter-specific chromatin binding, protein-containing complex binding, structural constituent of nuclear pore activity
C1_05670W	orf19.2484			-0.302127	0.0544797	-0.285309	0.167293	0.0419098	0.852563	-0.0576416	0.807293	-0.108493	0.393933	0.0802838	0.75812	-0.0380797	0.821729	Has domain(s) with predicted peptidase activity and role in proteolysis
C2_07730W	YVC1			0.121489	0.182369	-0.31104	0.00058177	-0.0815131	0.500669	-0.108734	0.247904	-0.516532	5.15317e-16	0.096258	0.43036	-0.31368	1.01076e-05	Putative vacuolar cation channel shock; repressed by alpha pheromone in SpiderM medium; flow model biofilm repressed
C1_05690C	orf19.2481			1.38471	1	#N/A	#N/A	#N/A	#N/A	-0.352875	1	-0.0322498	1	0.835298	1	-1.61694	1	Protein of unknown function; Spider biofilm induced
C1_04590W	orf19.6852.1			-0.229301	0.0959651	0.108769	0.539328	0.0197253	0.921606	-0.312994	0.0392295	-0.516365	5.63342e-06	0.162492	0.411601	-0.622676	3.83978e-08	Protein of unknown function; Spider biofilm induced
C2_08000C	KRE30			-0.461177	0.000135995	-0.379099	0.0082606	-0.719934	1.03482e-09	-0.776242	5.50297e-11	0.0677603	0.444088	-0.0545695	0.747885	0.020697	0.854616	YEF3-subfamily ABC family protein; predicted not to be a transporter; repressed in core stress response; mutation confers hypersensitivity to amphotericin B
C1_05730W	snR39b			3.23279	0.0563229	0.434285	1	-1.09259	1	-0.394079	1	-0.271376	1	-0.288029	1	-1.46999	1	C/D box small nucleolar RNA (snoRNA); encoded within the 2nd intron of orf19.2478.1
C1_05740C	orf19.2478			-0.117738	0.561704	-0.118114	0.622971	0.0864281	0.682336	0.207408	0.18929	-0.1856	0.399101	0.173306	0.605219	0.00246776	0.993962	Ortholog of C. dubliniensis CD36 : Cd36_05410, C. parapsilosis CDC317 : CPAR2_107480, C. auris B8441 : B9J08_004575 and Candida tenuis NRRL Y-1498 : CANTEDRAFT_94695
C1_05750C	orf19.2476			0.0314093	0.809788	-0.0263291	0.90445	-0.0767955	0.657035	0.190557	0.104634	-0.0731397	0.582723	-0.0157862	0.960079	0.0274935	0.865681	Ortholog(s) have histone H3-tri/di/monomethyl-lysine-4 demethylase activity
CR_00010C	orf19.7545			1.16283	1.37067e-09	0.262589	0.412063	-0.842953	0.000713544	-0.740842	0.00404592	-0.0446469	0.868037	-0.342887	0.0901568	-0.650716	4.8237e-06	Protein similarity to mutator-like element (MULE) transposase
C2_01380W	PLB4.5			0.0659884	0.536642	0.319106	0.00389653	0.525074	7.96046e-08	0.912405	2.61389e-27	-0.513306	1.35633e-12	0.0501299	0.892292	-0.308768	0.000174272	Phospholipase B; Hog1-induced; regulated by Ssn6; putative GPI-anchor; repressed during cell wall regeneration; clade-associated gene expression; Hap43-induced; rat catheter and Spider biofilm repressed
C1_05780W	orf19.2473			-0.185739	0.0514676	-0.0616768	0.70461	-0.0711722	0.620738	0.0129751	0.930643	0.0287855	0.805726	-0.043127	0.847446	-0.0323923	0.78447	Component of the RSC chromatin remodeling complex; decreased transcription is observed upon fluphenazine treatment or in an azole-resistant strain that overexpresses CDR1 and CDR2
C1_05790W	orf19.2472.1			0.044893	0.864483	0.361235	0.128527	0.117922	0.641597	0.377562	0.0694341	0.128971	0.582723	-0.302465	0.194275	0.316496	0.0677329	Ortholog of C. dubliniensis CD36 : Cd36_61610, C. parapsilosis CDC317 : CPAR2_107530, C. auris B8441 : B9J08_004570 and Candida tenuis NRRL Y-1498 : CANTEDRAFT_115252
C1_05800C	orf19.2472			1.09708	0.158528	-0.901333	1	-0.769797	1	-2.2008	1	-0.995386	1	-0.330376	0.870671	-0.273211	0.772183	Ortholog of S. pombe replication termination factor Rtf2; Spider biofilm induced
C7_01030C	orf19.7011		C7_01030C	1.78257	7.92614e-17	-0.327027	0.433579	-0.719174	0.0471061	-0.962622	0.00108438	0.0131341	0.970595	-0.0668089	0.918687	-0.282029	0.176754	Ortholog(s) have role in maturation of SSU-rRNA from tricistronic rRNA transcript (SSU-rRNA, 5.8S rRNA, LSU-rRNA) and nucleus, preribosome, small subunit precursor localization
C1_05820C	RAD10			1.44637	0.168387	0.261659	1	0.691	1	0.526284	1	-0.0866184	1	0.326318	0.885265	-0.212871	0.851955	Ortholog of S. cerevisiae Rad10, an endonuclease involved in nucleotide excision repair; mutant is extremely sensitive to UV irradiation; transcript repressed in alkaline conditions
C1_05830W	orf19.2468			0.612867	1	3.71026	1	1.15579	1	2.07336	1	-0.162721	1	1.17696	1	0.768937	1	Ortholog(s) have trans-aconitate 3-methyltransferase activity and cytosol localization
C1_05840W	PRN1			-0.930942	8.6997e-09	-0.113984	0.667015	-0.224504	0.250771	-0.0355897	0.88493	0.336898	0.0580994	0.313197	0.213982	0.619564	4.59524e-05	Protein with similarity to pirins; induced by benomyl and in response to alpha pheromone in SpiderM medium; transcript induced by Mnl1 in weak acid stress; rat catheter and Spider biofilm induced
C2_05290C	orf19.3558			2.84819	5.39751e-31	0.265576	0.705107	0.760053	0.0744404	0.453119	0.316496	-0.51266	0.00129367	-0.149415	0.674192	-0.196738	0.354977	Has domain(s) with predicted role in transport and integral component of membrane localization
C1_05860W	PRN2			0.972606	0.340261	0.210594	1	0.414098	1	-0.835678	1	-0.0855487	1	-0.793326	1	-0.432766	0.671404	Protein similar to pirin; Hap43p-repressed gene
C1_05870W	PRN3			-2.56917	1.0349e-17	0.131303	0.731753	-0.124804	0.698418	-0.190772	0.481168	0.238198	0.745049	-0.4068	0.760893	-0.627022	0.362936	Protein similar to pirin; induced by Mnl1 under weak acid stress; Hap43-repressed; Spider biofilm induced
C1_05880W	PRN4			-0.515218	1.33024e-06	0.0313762	0.876944	-0.0030143	0.987702	-0.0911558	0.474599	-0.0534817	0.72976	0.0536502	0.870671	0.00810164	0.960359	Protein with similarity to pirins; induced by benomyl treatment; flow model biofilm repressed
C1_05890W	orf19.2460			-1.93861	0.0193202	0.457508	1	-0.454405	0.605878	-0.414828	0.609885	0.775278	1	-0.00482444	1	-0.558261	1	Protein of unknown function; substrate for Kex2 processing in vitro; repressed by alpha pheromone in SpiderM medium; Spider biofilm induced; Bcr1-repressed in a/a RPMI biofilms
C2_05830C	orf19.5206			-0.344422	0.0233093	-0.177474	0.435521	-0.717756	1.74004e-05	-0.747432	7.8269e-07	0.255044	0.108321	0.10338	0.803879	0.0812216	0.727597	Putative chaperone protein; role in the assembly of box H/ACA snoRNPs and thus for pre-rRNA processing; Spider biofilm induced
C1_05910W	SIP5			-0.280119	0.0892948	0.0431701	0.884518	0.253906	0.154472	0.224315	0.173658	0.0388537	0.874241	0.124531	0.655567	0.0665184	0.739129	Protein of unknown function; flow model, rat catheter and Spider biofilm induced
C1_05920W	orf19.2457			-0.44743	0.337149	0.0870142	0.907618	-1.01611	0.0540175	-0.566613	0.282753	0.195491	0.791972	0.355571	0.789974	1.39857	2.33563e-05	Protein of unknown function; induced during chlamydospore formation in both C. albicans and C. dubliniensis; Spider biofilm induced
C1_00160C	orf19.6090			2.9547	2.12519e-244	0.186882	0.348844	-0.715996	3.03727e-07	-0.686008	4.08396e-09	0.0880318	0.405775	-0.172338	0.0632332	0.0344476	0.789097	Putative nucleolar protein with a predicted role in pre-rRNA processing and ribosome biogenesis; repressed by nitric oxide; required for flow model biofilm formation; Spider biofilm repressed
C1_09650W	orf19.4828			0.54168	0.000323816	0.341334	0.0632639	1.07825	1.35494e-12	1.23238	1.07858e-27	-0.511087	1.74589e-05	0.158008	0.484204	-0.131511	0.428908	WD repeat domain protein; Hap43-repressed gene; flow model biofilm induced
C5_03930C	orf19.3219			-0.673585	7.02655e-07	-0.0615874	0.798212	-0.686739	9.07067e-07	-0.096771	0.565566	-0.509621	0.000197663	-0.247856	0.257888	-0.248357	0.162745	Ortholog of S. cerevisiae Sia1; involved in activation of the Pma1 plasma membrane H+-ATPase by glucose in S. cerevisiae; Spider biofilm induced
C1_05980W	orf19.2447			-0.00296165	0.988902	0.166171	0.512278	0.0117812	0.967142	0.249349	0.165852	-0.229784	0.17008	-0.0902853	0.844188	-0.254269	0.161231	Putative Type II phosphatidylinositol 4-kinase; Ssr1-repressed; flow model biofilm repressed
C1_05990C	orf19.2446			1.3159	0.0115837	-0.0645685	1	0.742964	0.388018	0.235878	0.789847	-0.0243761	0.975422	-0.00490308	0.999614	0.165582	0.797669	Has domain(s) with predicted 2-dehydropantoate 2-reductase activity, NADP binding, oxidoreductase activity, oxidoreductase activity, acting on the CH-OH group of donors, NAD or NADP as acceptor activity
C1_06000W	orf19.2445			-0.0466941	0.940794	-0.393053	1	-0.133842	0.871577	-0.158297	0.837574	-0.457414	0.553674	-0.103354	0.950499	-0.744104	0.271465	Putative dicarboxylic amino acid permease; fungal-specific (no human or murine homolog); induced by alpha pheromone in SpiderM medium
C1_01160C	orf19.3304			-0.448059	0.000285622	-0.219226	0.180207	-0.715919	2.22929e-08	-0.513231	7.23781e-05	0.0503762	0.753726	-0.120952	0.545497	-0.0221282	0.895678	Exosome non-catalytic core component; involved in 3'-5' RNA processing and degradation in the nucleus and cytoplasm; Spider biofilm induced
CR_01560W	orf19.2542			-2.40086	5.55914e-10	-0.290277	0.569322	-0.712527	0.0431186	-0.157864	0.692378	-0.160731	0.877225	-0.12019	0.946633	0.270926	0.738294	Ortholog of C. dubliniensis CD36 : Cd36_26520, C. parapsilosis CDC317 : CPAR2_802860, C. auris B8441 : B9J08_003507 and Candida tenuis NRRL Y-1498 : CANTEDRAFT_94578
C1_06030C	orf19.2442			0.258335	0.287496	0.00488349	0.993265	0.112562	0.742614	0.0130239	0.970449	-0.296085	0.204715	0.0845311	0.894147	-0.0703186	0.823169	Ortholog of S. cerevisiae Shg1; a COMPASS (Set1C) complex subunit that methylates histone H3 on lysine 4 and is required in transcriptional silencing near telomeres; repressed in an azole-resistant strain overexpressing MDR1
C1_06040W	RTT101			0.0846265	0.701931	0.166667	0.573989	0.233405	0.305341	0.149565	0.526071	-0.0938663	0.725835	-0.0945455	0.848322	-0.0905925	0.708693	Putative cullin subunit of E3 ubiquitin ligase complex, involved in response to DNA damage; induced by alpha pheromone in SpiderM medium
CR_07510W	orf19.2621			-0.275034	0.132423	-0.430791	0.056499	-0.711104	0.000112564	-0.39925	0.0338691	-0.131564	0.392892	-0.24968	0.159828	-0.20461	0.158731	Ortholog(s) have U1 snRNP, U2 snRNP, U2-type prespliceosome, U4/U6 x U5 tri-snRNP complex, U5 snRNP, post-mRNA release spliceosomal complex, spliceosomal complex localization
CR_03020C	orf19.2426		CR_03020C	0.187723	0.0469324	-0.11748	0.432322	-0.303923	0.00549975	-0.358139	0.000228003	-0.507471	4.59761e-14	-0.112098	0.408937	-0.321157	1.11083e-05	Predicted HD domain metal dependent phosphohydrolase; Spider biofilm repressed
C1_06270W	orf19.1823			0.699275	7.05446e-06	-0.284076	0.320531	-0.134802	0.608648	0.0354088	0.892486	-0.506071	0.000203369	0.0879235	0.831018	-0.222325	0.1863	Predicted membrane protein; transcript repressed by ciclopirox olamine
C1_06080C	ARC35			-0.162949	0.175064	-0.110883	0.508981	0.248147	0.0528037	0.306084	0.00642459	-0.173408	0.185768	-0.0651139	0.837343	0.0761063	0.627353	Putative ARP2/3 complex subunit; shows colony morphology-related gene regulation by Ssn6p; mutation confers hypersensitivity to cytochalasin D
C1_10880W	orf19.2330			-0.759139	5.2946e-23	-0.158004	0.154727	-0.708312	1.51265e-16	-0.528762	1.82409e-10	0.0183296	0.865252	-0.0709427	0.61403	0.0192441	0.85492	Putative U3 snoRNA-associated protein; Hap43-induced; transposon mutation affects filamentous growth; repressed by prostaglandins
C1_06100C	MSI3			0.603621	9.24737e-19	-0.0991684	0.371638	-0.141436	0.166968	-0.468225	1.13346e-11	0.012119	0.896598	-0.0668606	0.59378	-0.000307687	0.997676	Essential HSP70 family protein; required for fluconazole resistance and calcineurin-dependent transcription; interacts with Cgr1; transcript regulated by iron; rat catheter biofilm induced; farnesol repressed in biofilm; sumoylation target
C1_06110C	NPL4			0.0653683	0.765158	0.309702	0.216401	0.0824093	0.77751	0.408839	0.0257692	-0.169621	0.460755	-0.00251753	0.998991	-0.149399	0.549277	Putative ubiquitin-binding protein; regulated by Gcn2p and Gcn4p
C1_06120C	orf19.2433			-0.749796	0.0514262	-0.403951	0.467535	-0.142292	0.783878	-0.110446	0.820496	-0.118701	0.877735	-0.00238619	0.999686	0.170194	0.766564	Has domain(s) with predicted flap-structured DNA binding activity and role in double-strand break repair via single-strand annealing, removal of nonhomologous ends
C1_06130C	HAC1			0.606457	0.161693	-0.282879	0.692095	0.0306504	0.967142	0.146541	0.802892	-0.135588	0.812229	0.223506	0.792773	-0.0444877	0.930445	bZIP transcription factor; role in unfolded protein response and control of morphology; transcript undergoes atypical splicing at C terminus under ER stress; induced during mating and by caspofungin; mRNA binds She3; Spider biofilm induced
C1_06140C	orf19.2431			-1.16099	0.2911	-0.406053	1	0.0920841	0.948936	-0.669717	1	-1.14245	1	-1.57108	1	-0.203964	1	Dubious open reading frame, only conserved in Candida dubliniensis; induced by alpha pheromone in SpiderM medium; mRNA binds She3; Spider biofilm induced; flow model biofilm repressed
C1_06160W	orf19.2429			1.78859	0.172459	0.415453	1	1.28131	1	0.995086	1	0.679699	1	1.35028	0.155216	1.55258	0.0292543	Protein of unknown function; induced by alpha pheromone in SpiderM medium
C2_00820W	orf19.2042			-0.322024	0.0578169	-0.326974	0.142228	-0.707884	7.4242e-05	-0.452171	0.0063495	0.17811	0.316888	0.0505243	0.926552	-0.00617167	0.979731	Ortholog(s) have role in mitochondrial tRNA wobble uridine modification and mitochondrial inner membrane localization
C1_06200W	orf19.2663			-0.240604	0.0267231	-0.168641	0.33203	-0.143492	0.315487	-0.0942959	0.501924	-0.13783	0.261541	0.111358	0.608182	-0.152572	0.242594	Ortholog of Pichia stipitis Pignal : PICST_29216 and Candida albicans WO-1 : CAWG_00788
C1_06210W	BUD16			-0.80345	8.14094e-10	-0.218562	0.251586	-0.0853222	0.649612	-0.190036	0.194336	-0.171605	0.379868	-0.0416255	0.934286	-0.124265	0.560429	Putative pyridoxal kinase; a key enzyme in pyridoxal 5'-phosphate synthesis, the active form of vitamin B6; involved in bud-site selection and genome integrity in S. cerevisiae; induced by alpha pheromone in SpiderM medium
C1_06220C	orf19.1827			1.03563	0.18106	1.42095	1	0.863647	0.367835	0.92724	0.24836	-0.0908868	0.938202	0.278007	0.885265	-0.190198	0.851955	Protein of unknown function; flow model biofilm induced; induced by alpha pheromone in SpiderM medium
C4_01260W	RLM1			-0.229617	0.0807634	0.403853	0.00544762	-0.686076	1.45909e-08	-0.721052	3.98801e-09	-0.0784085	0.517419	-0.200003	0.118963	-0.754113	2.16919e-18	Transcription factor required for wild-type resistance to cell wall perturbation caused by caspofungin treatment; regulates caspofungin-induced transcription of SKO1
C5_01480W	FYV5			0.116488	0.473782	0.0318361	0.915249	-0.706459	6.74713e-05	-0.3877	0.0240189	-0.0267455	0.910166	-0.210318	0.325706	0.00794333	0.969804	Protein with a predicted role maturation of 18S rRNA; rat catheter biofilm induced
C1_06260W	PGA50			3.29682	1	#N/A	#N/A	#N/A	#N/A	#N/A	#N/A	-3.8754	1	-1.68164	1	-2.57413	1	Putative GPI-anchored protein; adhesin-like protein
C1_03980W	SPC19			-0.18714	0.463078	0.0433521	0.928675	0.063522	0.849371	0.0947905	0.74965	-0.505805	0.034317	-0.155332	0.803862	-0.644103	0.0115685	Essential subunit of the Dam1 (DASH) complex, which acts in chromosome segregation by coupling kinetochores to spindle microtubules
C1_06300W	snR5b			-0.161691	0.918235	0.539805	1	-0.260789	1	-1.31867	1	-0.170608	1	0.153311	1	1.01957	1	H/ACA box small nucleolar RNA (snoRNA)
C1_06310W	snR44a			-2.22725	0.0874101	-2.25815	1	-0.82971	1	-1.36763	1	1.08564	1	-0.0956043	1	0.374244	1	H/ACA box small nucleolar RNA (snoRNA)
CR_09070C	orf19.7304			3.01305	3.47711e-28	0.163749	1	1.02049	0.0243324	0.901513	0.0397445	-0.504001	0.00401831	0.115464	0.802016	-0.231508	0.25101	Protein of unknown function; Hap43-induced; transcript induced early in infection of reconstituted human epithelium, while expression of the C. dubliniensis ortholog is not upregulated; mutants are viable; rat catheter biofilm repressed
C1_06330W	orf19.6280			-1.63214	1	0.185958	1	-1.72832	1	-1.86428	1	#N/A	#N/A	#N/A	#N/A	#N/A	#N/A	Dubious open reading frame
C1_07700C	VRG4			-1.20883	3.43753e-35	-0.192795	0.106111	-0.203755	0.0406501	-0.205536	0.0184362	-0.501691	6.30001e-09	-0.103276	0.579473	-0.458422	2.51584e-07	GDP-mannose transporter; essential; required for glycosylation, hyphal growth; functional homolog of S. cerevisiae Vrg4p, which imports GDP-mannose from cytoplasm to Golgi for protein and lipid mannosylation; no mammalian homolog
C1_06350W	orf19.6276			2.72304	3.1137e-15	-0.0150621	1	0.265941	0.736857	0.0434699	0.958895	-0.234185	0.442024	0.107062	0.873577	-0.141266	0.669984	Protein of unknown function; rat catheter biofilm repressed
C1_06360W	orf19.6275			2.23747	5.43989e-06	0.520339	1	0.733026	0.419338	0.616975	0.451268	-0.108204	0.863917	-0.0842147	0.942984	-0.106665	0.853072	Ortholog(s) have protein serine/threonine kinase activity, ribosomal protein S6 kinase activity, role in TORC1 signaling, peptidyl-serine phosphorylation, protein autophosphorylation and cytoplasm localization
C1_06380C	orf19.6273			3.41262	8.70864e-05	2.10576	1	1.74185	1	1.14875	1	-0.0314418	0.97412	-0.0132321	0.997978	-0.416608	0.557475	Ortholog of C. dubliniensis CD36 : Cd36_05960, C. parapsilosis CDC317 : CPAR2_301790, C. auris B8441 : B9J08_000597 and Candida tenuis NRRL Y-1498 : CANTEDRAFT_112420
C1_06390W	orf19.6272			1.22029	5.85923e-09	-0.249281	0.58499	0.214161	0.560719	0.0817607	0.828164	-0.221828	0.306949	-0.226662	0.52204	-0.0412788	0.88583	Putative ubiquitin C-terminal hydrolase; regulated by Gcn2p and Gcn4p
C1_06400C	orf19.6271			0.462852	0.00105595	0.126851	0.596683	-0.0452799	0.848037	0.29463	0.0537465	-0.0696173	0.639665	-0.0935695	0.676219	-0.0146767	0.934326	Ortholog(s) have role in mRNA splicing, via spliceosome and transcriptionally active chromatin localization
C1_06410W	orf19.6269			1.38697	6.55381e-07	0.483009	0.394424	0.596725	0.135137	0.782852	0.0180071	0.0107149	0.981444	-0.0186481	0.98383	0.130587	0.689095	Ortholog of C. dubliniensis CD36 : Cd36_05990, C. auris B8441 : B9J08_000600, Candida tenuis NRRL Y-1498 : CANTEDRAFT_91852 and Debaryomyces hansenii CBS767 : DEHA2G15356g
C1_06420C	orf19.6268			-0.472342	0.000665054	-0.152094	0.476013	-0.138482	0.434642	-0.139902	0.409382	-0.00722539	0.973354	-0.0440471	0.913761	-0.177318	0.199305	Putative cohesin complex subunit; expression downregulated in an ssr1 null mutant
C1_06440C	orf19.6266			0.287721	0.0123006	0.153287	0.372778	-0.257915	0.0514111	-0.0835428	0.575876	-0.0831915	0.491755	-0.139295	0.32541	-0.0120933	0.933804	Protein of unknown function; Spider biofilm induced
C1_06450C	RPS14B			-0.0104871	0.985881	-0.326672	0.607382	-0.230137	0.693638	-0.650077	0.100642	2.27842	1	0.143842	0.909396	-0.112408	0.826827	Putative ribosomal protein; repressed upon phagocytosis by murine macrophage; transcript positively regulated by Tbf1; Spider biofilm repressed
C1_06460C	RPS22A			1.72469	4.83656e-28	0.241338	0.374356	0.3434	0.0813162	0.0621792	0.807843	0.0740362	0.871115	-0.0343829	0.957373	-0.176361	0.131476	Predicted ribosomal protein; repressed upon phagocytosis by murine macrophage; Spider biofilm repressed
C1_06470W	orf19.6264.4			3.61229	3.15517e-08	0.130534	0.585057	0.152446	0.504357	2.18602	1	-0.663024	0.713373	-1.78192	0.0417568	-1.66345	0.0286633	Ortholog of S. cerevisiae Rpl39; a component of the 60S ribosomal subunit; Hap43-induced; Spider biofilm repressed
CR_01440C	orf19.2529.1			0.839877	0.000547106	-0.419466	0.339102	0.0802321	0.849453	-0.790677	0.014093	-0.499897	0.00650737	-0.613905	0.00489702	-1.20835	2.05099e-10	Protein of unknown function; Spider biofilm repressed
C1_06490C	snR189a			-2.2124	0.0151794	-0.687972	1	-0.73444	0.456612	-0.449021	0.650058	-2.10333	1	0.506272	1	0.0965839	1	H/ACA box small nucleolar RNA (snoRNA)
C1_06500W	orf19.6264			-0.440923	0.000147172	-0.0751996	0.698369	-0.242353	0.0739129	-0.0311129	0.842084	-0.195996	0.0821066	-0.0968346	0.674424	-0.201581	0.10461	Ortholog of C. dubliniensis CD36 : Cd36_06080, C. parapsilosis CDC317 : CPAR2_803360, C. auris B8441 : B9J08_000608 and Candida tenuis NRRL Y-1498 : CANTEDRAFT_112428
C1_06510C	orf19.6263			0.257241	0.0907407	0.245071	0.221305	-0.141494	0.489954	0.23083	0.130991	-0.0242258	0.913029	-0.20218	0.277559	-0.0597312	0.738876	Predicted MFS membrane transporter; member of the monocarboxylate porter (MCP) family; Spider biofilm induced
C2_07340W	NOC4			-0.382504	8.05318e-06	-0.00707797	0.972136	-0.700849	1.36925e-11	-0.550441	2.71588e-10	0.113166	0.212551	-0.210845	0.0352472	-0.00995547	0.941297	Putative nucleolar protein; Hap43-induced; mutation confers resistance to 5-fluorocytosine (5-FC), 5-fluorouracil (5-FU), and tubercidin (7-deazaadenosine); Spider biofilm induced
C2_07910C	orf19.2191.1			-0.56767	5.23562e-07	-0.0088801	0.969837	-0.699938	7.5673e-08	-0.442562	6.16785e-05	0.0121769	0.960628	-0.235172	0.188478	0.0826179	0.620008	Ortholog of C. dubliniensis CD36 : Cd36_11730, C. parapsilosis CDC317 : CPAR2_104195, Candida tenuis NRRL Y-1498 : CANTEDRAFT_109454 and Debaryomyces hansenii CBS767 : DEHA2C10076g
C5_02710W	TRR1			0.636924	3.06036e-11	-0.224818	0.143732	0.336155	0.00263503	-0.00795838	0.962101	-0.49893	7.04705e-22	0.1219	0.229743	-0.558966	2.70861e-19	Thioredoxin reductase; regulated by Tsa1/Tsa1B, Hap43; induced by nitric oxide, peroxide; oxidative stress-induce via Cap1; induced by human neutrophils; stationary phase enriched protein
C2_02010C	CHT4			-0.412661	0.034117	-0.270205	0.295367	-0.0904327	0.720844	-0.218575	0.304106	-0.497954	0.0140197	-0.153236	0.767536	-0.235865	0.355927	Chitinase; similar to S. cerevisiae sporulation-specific Cts2p; functionally complements A. gossypii cts2 mutant sporulation defect; homozygous null mutation causes no obvious defects; transcription decreases upon yeast-to-hyphal switch
CR_04510W	HXK2	CR_04510W	CR_04510W	0.138658	0.0685357	-0.445504	1.53337e-07	0.102205	0.371874	-0.690796	8.18318e-22	-0.493233	1.07951e-38	-0.156318	0.00973161	-1.14115	2.39642e-145	Hexokinase II; antigenic in humans; repressed by human neutrophils; Efg1-regulated; fluconazole-induced; gene regulation by Ssn6; present in exponential and stationary growth phase; flow model biofilm induced; Spider biofilm repressed
CR_02060W	orf19.2607			-2.41615	1.0565e-36	-1.03994	1.94521e-07	-0.0693294	0.777874	-0.0399309	0.878303	0.15628	0.652003	0.0232318	0.980974	0.253597	0.391153	Protein of unknown function; Spider biofilm induced
C1_06580W	RPS23A			1.36784	2.263e-26	-0.0708354	0.800806	0.0408495	0.872929	-0.223636	0.0754046	-0.176906	0.475288	-0.0504104	0.937031	-0.218503	0.0604082	Putative ribosomal protein; repressed upon phagocytosis by murine macrophage; Spider biofilm repressed
C4_06080W	orf19.4418.1			-0.311175	0.229988	0.102381	0.811593	-0.215905	0.466135	-0.140232	0.633028	-0.492101	0.0248816	-0.286449	0.45512	-0.398166	0.0933983	Has domain(s) with predicted role in gamma-tubulin complex localization
C1_06600W	orf19.6250			-0.386674	0.000638315	-0.218254	0.162624	-0.0421308	0.807009	0.0421765	0.807734	0.111391	0.0905597	0.0660685	0.642104	0.260639	1.90487e-05	Ortholog(s) have eukaryotic initiation factor 4G binding, mRNA binding activity, role in P-body assembly, negative regulation of translational initiation, stress granule assembly and P-body, cytoplasmic stress granule localization
C3_02940C	NUO2			-0.368099	0.019623	-0.300457	0.153006	-0.696775	6.29293e-05	-0.217906	0.263182	-0.0836891	0.701876	-0.188973	0.463454	0.101207	0.627353	NADH-ubiquinone oxidoreductase subunit; Hap43p-repressed gene; repressed by nitric oxide; identified in detergent-resistant membrane fraction (possible lipid raft component)
C1_06620C	orf19.6248			0.100013	0.832962	-0.467458	0.493591	0.131911	0.826999	0.319897	0.484154	-0.393808	0.445023	0.373221	0.58918	0.635471	0.0695011	Ortholog of C. dubliniensis CD36 : Cd36_06210, Candida tropicalis NEW ASSEMBLY : CTRG1_04227, Candida tropicalis MYA-3404 : CTRG_04227 and Candida albicans WO-1 : CAWG_00750
C2_02860W	SUR2		C2_02860W	-0.0687774	0.461102	-0.029534	0.863289	0.101023	0.389277	-0.18715	0.0289847	-0.487645	3.14933e-13	0.37735	8.84296e-08	-0.475179	1.49885e-10	Putative ceramide hydroxylase; predicted enzyme of sphingolipid biosynthesis; regulated by Tsa1, Tsa1B under H2O2 stress conditions; Spider and flow model biofilm induced
C1_06640C	orf19.6247.1			-0.890897	0.152504	-0.466704	1	0.26085	0.693118	-0.335126	0.615467	0.217996	0.841239	0.124042	0.953885	0.709062	0.313684	Ortholog(s) have protein transmembrane transporter activity and role in mitochondrial outer membrane translocase complex assembly, protein targeting to mitochondrion
C1_06650W	orf19.6246			0.942217	0.161427	-0.112759	1	-0.118518	0.923807	-0.295864	0.776767	0.0502617	0.961153	0.195279	0.909404	-0.0353367	0.967186	Ortholog(s) have peptide alpha-N-acetyltransferase activity and role in N-terminal peptidyl-methionine acetylation, mitochondrion inheritance, regulation of actin cytoskeleton organization, ubiquitin-dependent ERAD pathway
C5_01600C	SPB4			-0.635456	1.09391e-11	-0.0931975	0.553014	-0.693784	3.95444e-11	-0.504375	3.37077e-08	0.0703653	0.596867	-0.0716955	0.805651	0.091522	0.494033	Putative ATP-dependent RNA helicase; flucytosine repressed; Spider biofilm induced
C2_02430W	UTP21			-0.602356	6.59862e-15	-0.00625238	0.970378	-0.693306	1.71937e-18	-0.659983	2.0646e-21	0.0925445	0.280825	-0.137481	0.244253	-0.0802633	0.421967	Putative U3 snoRNP protein; Hap43-induce; physically interacts with TAP-tagged Nop1; Spider biofilm induced
C1_06680W	VPS34			0.0828011	0.57626	-0.0876236	0.681373	-0.0669823	0.725124	0.0290969	0.875677	0.0181095	0.932894	0.0324234	0.932856	0.10228	0.496424	Autophosphorylated class III phosphatidylinositol 3-kinase; required for normal vesicle transport, hyphal growth, fibroblast adherence, virulence in mouse systemic infection; growth-regulated; caspofungin and hydrogen peroxide sensitivity
C4_06460C	orf19.2888			-0.0289993	0.885344	-0.134287	0.666355	-0.111795	0.66061	-0.0233604	0.932962	-0.485758	0.00117382	-0.136552	0.676219	-0.13829	0.479171	Ortholog(s) have role in cellular protein-containing complex assembly, early endosome to Golgi transport and Golgi apparatus, TRAPPII protein complex localization
C7_02200W	WHI3			0.483484	0.00178803	-0.19659	0.430219	-0.542572	0.00276988	-0.674063	0.000464829	-0.112946	0.600047	-0.0614692	0.90014	-0.477725	0.00263448	Putative RNA binding protein; induced during infection of murine kidney, compared to growth in vitro; has murine homolog
C1_06710W	orf19.6239			-0.251346	0.0413642	0.0235247	0.916027	0.078418	0.652589	0.0841121	0.539153	0.026921	0.890677	-0.0404807	0.916458	0.0449156	0.789155	Putative serine/threonine protein kinase, involved in control of filamentous growth; possibly an essential gene, disruptants not obtained by UAU1 method
C1_06720C	orf19.6238			-0.651112	2.09148e-09	-0.0840785	0.63177	-0.0966135	0.538956	0.0103754	0.94726	-0.0977158	0.559597	0.0658664	0.848694	0.150311	0.265189	Has domain(s) with predicted oxidoreductase activity
C1_06730W	RAC1			-0.30748	0.000924746	0.124866	0.368997	0.0470341	0.740775	0.132598	0.189494	-0.155739	0.0624987	-0.0942721	0.526352	-0.379503	5.11998e-07	G-protein of RAC subfamily; required for embedded filamentous growth, not for serum-induced hyphal growth; dynamic localization at plasma membrane and nucleus; similar to, but not interchangeable with, Cdc42p; lacks S. cerevisiae homolog
C6_04240W	orf19.1082			-0.673144	4.06189e-05	-0.0322219	0.913978	-0.690138	8.6021e-05	-0.372263	0.0169412	-0.106816	0.696226	-0.100193	0.861195	-0.0141632	0.962203	Protein with an Alba DNA/RNA-binding protein domain; Spider biofilm induced
C1_06750W	orf19.6235			-1.46176	9.44831e-15	0.0702309	0.805218	-0.320132	0.0899475	-0.0567128	0.802892	0.00317605	0.993924	0.143621	0.838342	0.208995	0.506073	Protein of unknown function; Spider biofilm induced
C3_07950C	SRB1	C3_07950C	C3_07950C	0.489669	0.00125609	-0.0132451	0.968125	0.412359	0.0282712	0.0219709	0.913114	-0.482231	0.000173595	0.253799	0.210832	-0.344555	0.0179056	Essential GDP-mannose pyrophosphorylase; makes GDP-mannose for protein glycosylation; functional in S. cerevisiae psa1; on yeast-form, not hyphal cell surface; alkaline induced; induced on adherence to polystyrene; Spider biofilm repressed
C1_06770W	orf19.6233			-0.0695973	0.701931	0.113799	0.668766	-0.0960686	0.688735	0.0591279	0.777439	0.106447	0.590151	-0.0569949	0.908628	0.101436	0.595151	Has domain(s) with predicted oxidoreductase activity and role in metabolic process
C4_06340W	AGO1			0.266252	0.0380519	0.0888301	0.677992	0.380676	0.00520951	0.394738	0.00085232	-0.481671	1.18649e-05	-0.119696	0.650132	-0.285967	0.0155582	Putative Argonaute protein involved in RNA silencing; hyphal-induced expression; regulated by Cyr1, Ras1, Efg1, Nrg1, Tup1; rat catheter biofilm repressed
C4_02640C	SEN2			-0.0677694	0.647898	0.0266651	0.916027	-0.895904	2.93634e-10	-0.66742	7.99731e-08	-0.13376	0.37848	-0.227769	0.178902	-0.32599	0.0140298	Putative tRNA splicing endonuclease subunit; mutation confers hypersensitivity to toxic ergosterol analog and to amphotericin B; 5'-UTR intron; Hap43-induced; Spider biofilm induced
C3_06300W	DOT1			0.313626	0.141487	-0.201723	0.534768	-0.0734696	0.812511	-0.657658	0.00202608	-0.267713	0.260066	0.149419	0.747252	-0.399333	0.0487095	Putative modulator of white-opaque switching
C1_06820W	orf19.6227			2.4817	1.12165e-43	0.233926	0.613851	-0.00575368	0.991207	-0.0905911	0.828164	-0.161027	0.327911	-0.0734844	0.854372	-0.35589	0.00766423	Ortholog of C. dubliniensis CD36 : Cd36_06390, C. parapsilosis CDC317 : CPAR2_209040, C. auris B8441 : B9J08_003388 and Candida tenuis NRRL Y-1498 : CANTEDRAFT_114052
C4_05460C	OFD1		C4_05460C	0.171741	0.0572638	-0.0692433	0.671574	-0.16277	0.160558	-0.432393	2.03918e-06	-0.481007	1.64061e-14	0.0896057	0.583106	-0.57866	1.44355e-13	Putative prolyl hydroxylase family member; regulates Ume6p stability in response to oxygen; inhibited by hypoxia; repressed by prostaglandins; Spider biofilm induced
C1_06870C	orf19.6222.1			2.28141	0.00482851	-1.75404	1	1.35625	0.235517	0.952534	1	0.556364	0.366264	0.996357	0.099898	0.763593	0.124762	Ortholog of C. parapsilosis CDC317 : CPAR2_208910, Candida tenuis NRRL Y-1498 : CANTEDRAFT_114047, Debaryomyces hansenii CBS767 : DEHA2D14388g and Pichia stipitis Pignal : PICST_37629
C1_06880C	SPO22			0.590257	0.46698	0.333647	1	-1.59455	1	-0.23091	1	0.0901061	0.940841	0.193242	0.929447	-0.234876	0.82522	Ortholog(s) have role in positive regulation of protein sumoylation, regulation of synaptonemal complex assembly and condensed nuclear chromosome localization
C1_06900C	MMD1			0.327837	0.430773	0.322284	0.611385	1.12715	0.136692	0.306199	0.458677	-0.192608	0.840881	0.358375	0.790532	2.80987	1	Mitochondrial protein; possibly required for transamination of isoleucine; macrophage-downregulated protein abundance; rat catheter and Spider biofilm repressed
C1_06910C	orf19.6220			-0.256273	0.0212966	0.0696926	0.706685	-0.223259	0.101577	-0.138721	0.265112	0.0930207	0.473711	-0.0354454	0.918687	-0.0644826	0.66098	Ortholog(s) have role in positive regulation of transcription elongation from RNA polymerase II promoter and CCR4-NOT core complex localization
C4_03860C	orf19.5041			0.464858	0.0137447	-0.256801	0.425631	-0.0343458	0.921846	0.183987	0.429357	-0.479007	0.00540015	-0.142941	0.754592	-0.468209	0.00681966	Ortholog of C. dubliniensis CD36 : Cd36_43600, C. parapsilosis CDC317 : CPAR2_403780, Candida tenuis NRRL Y-1498 : CANTEDRAFT_93767 and Debaryomyces hansenii CBS767 : DEHA2G16984g
C2_03890W	orf19.836			-0.064294	0.752511	0.0767174	0.815428	0.103152	0.695346	0.23362	0.200885	-0.477084	0.0062396	-0.0852593	0.88146	-0.188621	0.399921	Protein likely to be essential for growth, based on an insertional mutagenesis strategy
C2_07750W	RHO2			-0.597374	0.0209748	-0.662211	0.0345682	-0.687469	0.0110355	-0.98444	7.97633e-05	0.250861	0.398524	-0.0118338	0.990072	-0.0259626	0.94571	Ortholog(s) have GTPase activity and role in establishment or maintenance of actin cytoskeleton polarity, regulation of fungal-type cell wall (1->3)-alpha-glucan biosynthetic process
C1_06950C	tP(AGG)1			2.99325	1	#N/A	#N/A	1.52246	1	#N/A	#N/A	-0.0792982	1	0.602171	1	-0.35499	1	tRNA-Pro, predicted by tRNAscan-SE; AGG anticodon
C6_02990W	orf19.5578			0.188845	0.133239	-0.377303	0.00672198	-0.0907352	0.605878	-0.380657	0.000962757	-0.476826	3.29674e-08	0.184856	0.15041	-0.682667	8.06786e-13	Ortholog of C. dubliniensis CD36 : Cd36_63050 and Candida albicans WO-1 : CAWG_05094
C1_06970C	orf19.6211			0.174185	0.164184	0.0750958	0.731883	0.196961	0.173072	0.130039	0.351066	-0.133072	0.198565	0.164366	0.200353	-0.155389	0.135704	Protein of unknown function; protein newly produced during adaptation to the serum
C1_06980C	orf19.6209			0.119153	0.322906	0.28913	0.0296698	-0.106524	0.474265	0.143275	0.257176	0.138443	0.12552	0.0642377	0.782572	0.133087	0.173831	Predicted membrane transporter; monocarboxylate porter (MCP) family, major facilitator superfamily (MFS); possibly essential, disruptants not obtained by UAU1 method; rat catheter and Spider biofilm induced
C1_06990C	tL(UAA)4			-1.9363	1	-0.0944123	1	-1.07436	1	-0.373476	1	2.39172	1	2.2823	1	#N/A	#N/A	tRNA-Leu, predicted by tRNAscan-SE; UAA anticodon
C5_01450W	PRC2			1.07753	1.28128e-06	0.00696258	0.993265	0.820474	0.000512318	0.689489	0.00473804	-0.47464	0.00226698	0.487872	0.00277045	0.101638	0.636987	Putative carboxypeptidase; induced by human neutrophils; Spider biofilm induced
C1_07010W	orf19.6205			0.117767	0.519458	0.286076	0.232114	0.0944774	0.66811	0.0863964	0.675676	0.0785233	0.673309	-0.0337274	0.933183	-0.15128	0.334791	Ortholog of C. dubliniensis CD36 : Cd36_06550, C. parapsilosis CDC317 : CPAR2_209030, C. auris B8441 : B9J08_005439 and Candida tenuis NRRL Y-1498 : CANTEDRAFT_111035
C1_07020C	PUT3			-0.0645232	0.721871	-0.396083	0.0600095	-0.187866	0.37936	-0.673702	5.33088e-05	0.000206646	0.998652	0.15626	0.546527	-0.0955381	0.625358	Zn(II)2Cys6 transcription factor; has similarity to S. cerevisiae Put3, a transcription factor involved in the regulation of proline utilization genes
C2_06850W	orf19.2237.1			-0.369982	0.0137864	-0.191932	0.411994	-0.686441	1.74691e-05	-0.68447	4.50639e-06	-0.176984	0.351101	-0.294985	0.2095	-0.0505391	0.831025	Ortholog of Slx9 required for pre-rRNA processing; associated with 90S pre-ribosome and 43S small ribosomal subunit precursor, interacts with U3 snoRNA in S. cerevisiae; gene has intron; Spider biofilm induced
C1_07040C	orf19.6200			1.17579	0.388554	-0.468212	1	1.08898	1	0.96882	1	-1.25355	1	0.365516	1	-1.67885	1	Pry family pathogenesis-related protein; oral infection upregulated gene; mutant has reduced capacity to damage oral epithelial cells
C1_07050C	orf19.6199			2.0032	0.000262359	0.119544	1	0.564451	0.577578	0.560556	0.516382	-0.259929	0.675481	0.100238	0.937793	-0.235456	0.707504	Ortholog(s) have 5'-3' DNA helicase activity and DNA helicase A complex, nuclear replisome localization
C1_07060C	orf19.6198.1			1.34506	0.0102407	0.981505	0.169809	2.29569	0.100824	2.34973	0.0652992	-0.433508	0.18013	0.576972	0.796323	0.0183779	0.967239	Ortholog of S. cerevisiae : YIL156W-B, C. glabrata CBS138 : CAGL0H06732g, C. dubliniensis CD36 : Cd36_06600, C. parapsilosis CDC317 : CPAR2_208850 and C. auris B8441 : B9J08_005435
C1_07070C	DHH1			0.833378	0.128214	-0.516128	1	0.378364	0.654083	0.0453464	0.959198	0.195376	0.773367	0.233294	0.86079	0.188231	0.772183	Putative RNA helicase
C1_07080W	orf19.6196			-0.648998	0.297127	-0.601068	1	-0.444083	0.568383	0.147476	0.835425	0.541956	0.509062	0.441855	0.782899	0.846526	0.191321	Component of the SWI/SNF and RSC chromatin remodeling complexes; suggested role in chromosome maintenance; Spider biofilm induced
C6_02110W	orf19.3498			-0.40326	0.0121047	0.214744	0.2984	-0.199681	0.307388	0.117703	0.568483	-0.474011	0.00405557	-0.258849	0.347897	-0.323645	0.0882018	Ortholog of C. dubliniensis CD36 : Cd36_62270, C. parapsilosis CDC317 : CPAR2_602240, C. auris B8441 : B9J08_003070 and Candida tenuis NRRL Y-1498 : CANTEDRAFT_114419
C2_10840W	RDH54			3.54362	1.50701e-21	-0.235825	1	0.115495	0.922613	-0.736113	1	-0.469549	0.039108	-0.183677	0.733274	-0.227086	0.417688	Putative DNA-dependent ATPase with a predicted role in DNA recombination and repair; transcriptionally induced by interaction with macrophages
C1_07110W	TAF145			-0.292209	0.00159335	-0.0144901	0.943911	-0.0771464	0.573223	-0.0051399	0.970826	-0.117455	0.264488	-0.00077381	0.999617	-0.133565	0.169702	Protein similar to S. cerevisiae Taf145p, a component of RNA polymerase II transcription factor TFIID; flucytosine repressed; likely to be essential for growth, based on an insertional mutagenesis strategy
C4_04910C	SPC34			-0.475591	0.00780578	-0.356263	0.143732	-0.562491	0.00316063	-0.456371	0.00883166	-0.46755	0.00898205	0.0248162	0.966137	-0.298579	0.135384	Subunit of the Dam1 (DASH) complex, which acts in chromosome segregation by coupling kinetochores to spindle microtubules
CR_05180C	SDH2			-1.44679	2.29471e-20	-0.365717	0.0492884	-0.684473	1.00299e-05	-0.300597	0.0600724	-0.0203409	0.946458	-0.271632	0.420095	-0.0116933	0.964316	Succinate dehydrogenase, Fe-S subunit; localizes to surface of yeast cells, but not hyphae; induced in high iron and during log phase aerobic growth; repressed by nitric oxide, Hap43
C1_07140C	RIA1			2.06249	1.51626e-24	0.0464581	0.948634	0.305602	0.468823	-0.0775116	0.858223	0.0446025	0.871287	0.0158022	0.97996	-0.082501	0.721446	Putative translation elongation factor; genes encoding ribosomal subunits, translation factors, and tRNA synthetases are downregulated upon phagocytosis by murine macrophage
C1_02370C	orf19.3694			0.471366	0.00109117	-0.552602	0.00526865	-0.0205989	0.940495	-0.579501	0.000241313	-0.463462	0.000225006	0.290175	0.0468046	-0.411254	0.00137472	Ortholog of C. dubliniensis CD36 : Cd36_02210, C. parapsilosis CDC317 : CPAR2_106350, C. auris B8441 : B9J08_000959 and Candida tenuis NRRL Y-1498 : CANTEDRAFT_116785
C1_07160C	orf19.4450.1			5.10264	3.46714e-05	-1.05443	1	-1.08458	1	-1.22343	1	-0.203244	0.800634	0.0775994	0.961629	-0.967896	0.10243	Protein conserved among the CTG-clade; 2 adjacent upstream SRE-1 elements; highly up-regulated in cecum-grown cells in a Cph2-dependent manner; Hap43-repressed; rat catheter, Spider and flow model biofilm induced
C1_12600C	CHR1			-0.478774	1.55922e-06	-0.0501826	0.760307	-0.682306	7.90231e-12	-0.555954	2.95088e-10	0.0327709	0.840881	-0.183428	0.236996	-0.0223418	0.888926	Predicted DEAD-box ATP-dependent RNA helicase; functional homolog of S. cerevisiae Rok1; Hap43-induced; Spider biofilm induced
C1_07180W	CCS1			1.05522	3.38079e-05	-0.109369	0.857914	-0.0168327	0.97716	-0.0211469	0.963487	0.149434	0.600484	0.0760712	0.916435	0.490108	0.0123391	Copper chaperone involved in activation and protection of superoxide dismutase Sod1p
C1_07190W	SOG2			-0.172562	0.144614	0.147946	0.377137	-0.189885	0.202098	0.0733893	0.633015	0.0670086	0.596867	-0.0602327	0.815207	0.00831238	0.955609	Leucine-rich-repeat domain protein of RAM cell wall integrity signaling network; role in cell separation, azole sensitivity; required for hyphal growth; lacks orthologs in higher eukaryotes
C5_04910W	orf19.3978			-0.365309	0.00489557	-0.00954669	0.975636	-0.681987	3.2558e-06	-0.407668	0.000934842	-0.0763969	0.699645	-0.192133	0.376653	0.046468	0.816328	Protein required for maturation of 18S rRNA; rat catheter biofilm repressed
C1_07210C	orf19.4446			-0.0282343	0.869636	0.206848	0.276868	-0.13295	0.48752	0.211338	0.159931	0.00384994	0.990605	0.0135027	0.979412	-0.0349499	0.875677	Protein similar to ammomium permeases that is probably inactive, as a mep2 mep3 double homozygous null mutation abolishes cellular ammomium permease activity; fungal-specific (no human or murine homolog)
C1_07220W	orf19.4445			-1.56116	1	-0.701097	1	2.32145	1	2.3745	1	0.321442	1	1.38304	1	2.93031	1	Protein of unknown function; Plc1p-regulated; expression induced early upon infection of reconstituted human epithelium (RHE), while expression of the C. dubliniensis ortholog is not; mutant is viable; Spider biofilm induced
C1_07240W	YPD1			0.216936	0.136706	-0.151783	0.524632	-0.102874	0.613594	-0.222721	0.168139	-0.164955	0.209383	-0.203405	0.256472	-0.200436	0.118505	Phosphohistidine intermediate protein in a phosphorelay signal transduction pathway; residue His69 is the phosphoacceptor histidine; predicted to be soluble and cytosolic; functional homolog of S. cerevisiae Ypd1p
C1_07250C	ALG9			-0.163511	0.367062	-0.214752	0.363235	-0.238803	0.223605	-0.0162826	0.94715	0.0578303	0.802927	0.194116	0.378432	0.142985	0.397529	Putative mannosyltransferase; similar to S. cerevisiae Alg9p; has HKEXRF motif
C1_07260C	orf19.4441			0.688009	0.181642	0.36213	1	0.0739109	0.936576	0.337366	0.61293	-0.137808	0.854226	0.196754	0.888031	-0.32066	0.609601	Ortholog(s) have DNA replication origin binding, double-stranded DNA binding, single-stranded DNA binding activity
C1_07270W	SEC34			0.300044	0.31736	-0.653625	0.0975014	-0.182155	0.665609	-0.664778	0.0395574	0.0180307	0.960628	-0.0720665	0.9073	-0.288464	0.16223	Ortholog(s) have cargo adaptor activity
C1_07290W	orf19.4439			0.252495	1	1.02644	1	0.547753	1	0.90236	1	0.630294	1	1.09542	1	0.713163	1	Ortholog of Candida albicans WO-1 : CAWG_00687
C1_07310C	tL(AAG)2			2.66828	0.156688	1.09978	1	1.18418	1	-0.680067	1	-0.722276	1	-1.11442	1	-0.530749	1	tRNA-Leu, predicted by tRNAscan-SE; AAG anticodon; has atypical G at position 32
C1_07330W	RME1			-2.00671	0.00452472	-0.682017	1	-0.282806	0.706211	-0.67518	0.268902	0.0823776	1	0.0436254	1	-0.0762313	1	Zinc finger protein, controls asexual sporulation; white-specific transcript; upregulation correlates with clinical development of fluconazole resistance; Upc2-regulated in hypoxia; flow model biofilm induced; Spider biofil
C2_08450W	orf19.3635			-0.232255	0.0580232	-0.0491379	0.827395	-0.248467	0.111335	-0.64352	2.31932e-08	0.0695947	0.682823	0.0178442	0.966137	-0.338786	0.00829443	Ortholog of C. dubliniensis CD36 : Cd36_22580, C. parapsilosis CDC317 : CPAR2_406960, C. auris B8441 : B9J08_005066 and Candida tenuis NRRL Y-1498 : CANTEDRAFT_113677
CR_03410W	orf19.2381			-0.31646	0.279891	-0.452139	0.287511	-0.679453	0.0270346	-0.453314	0.131314	-0.187696	0.620976	-0.159505	0.832602	-0.192795	0.578723	Protein of unknown function; possibly an essential gene, disruptants not obtained by UAU1 method
C1_02250W	CWH8			0.101622	0.450553	0.09805	0.589365	1.16332	3.55162e-32	1.14794	6.83088e-35	-0.462008	1.45554e-07	0.675903	2.76204e-17	0.173372	0.136019	Putative dolichyl pyrophosphate (Dol-P-P) phosphatase; ketoconazole-induced; expression is increased in a fluconazole-resistant isolate; clade-associated gene expression; Hap43p-induced gene
C1_07380C	KSP1			-0.49352	0.0809382	0.565701	0.0806421	0.0493954	0.903362	0.220943	0.462831	-0.263414	0.431888	-0.314891	0.530221	-0.638158	0.024592	Putative serine/threonine protein kinase; mRNA binds She3 and is localized to hyphal tips; mutation confers hypersensitivity to amphotericin B
C1_07390W	orf19.4430			-0.105687	0.401464	-0.187138	0.212382	0.0146991	0.937202	0.0624412	0.658468	-0.00322578	0.989771	-0.179873	0.261208	-0.0669948	0.666657	Ortholog(s) have ubiquitin binding activity and role in proteasome-mediated ubiquitin-dependent protein catabolic process
C1_07400C	orf19.4428			1.60954	8.85282e-07	0.150564	0.857914	-0.0685555	0.924338	0.288756	0.586279	0.0720769	0.855182	0.355996	0.279243	0.184592	0.553517	Ortholog of C. dubliniensis CD36 : Cd36_06910, C. parapsilosis CDC317 : CPAR2_208560, C. auris B8441 : B9J08_001617 and Candida tenuis NRRL Y-1498 : CANTEDRAFT_95854
C1_07420C	PEX3			-0.672753	1.30132e-10	0.109604	0.475088	0.123734	0.3968	0.312569	0.00170829	-0.0674418	0.694119	-0.0716838	0.858753	0.0155853	0.933609	Putative peroxisomal protein involved in targeting proteins into peroxisomes; possibly an essential gene, disruptants not obtained by UAU1 method
C1_07430W	PHO100			-2.55071	0.0504559	0.69545	1	-0.953409	0.400785	-0.203039	1	2.03967	1	0.429392	1	0.547746	1	Putative inducible acid phosphatase; DTT-extractable and observed in culture supernatant in low-phosphate conditions; slight effect on murine virulence; virulence-group-correlated expression; N-glycosylated; F-12/CO2 early biofilm induced
C1_07440W	orf19.4423			0.0250236	0.87862	-0.014086	0.964719	0.175291	0.29764	0.0740024	0.674908	0.0694418	0.702534	0.135248	0.561181	0.0738504	0.668373	Putative glucosyltransferase; localized to the mitochondrial membrane
C1_07450W	snR42a			0.528369	0.426731	0.242463	1	0.78083	0.286113	0.201694	0.824982	-0.380492	0.660837	0.0925581	0.962554	-0.114613	0.897375	H/ACA box small nucleolar RNA (snoRNA)
C1_07460C	GPI8			2.07516	6.64473e-05	0.115558	1	0.506175	0.605834	0.384599	0.674696	0.219257	0.699698	-0.0126025	0.995858	0.0305342	0.959715	Metal-dependent endopeptidase, a subunit of the GPI transamidase complex that adds GPI anchors to proteins; likely to be essential for growth, based on an insertional mutagenesis strategy
C1_07470C	orf19.2798			4.45307	3.92589e-38	0.142409	1	-0.00219782	0.998297	-0.467377	1	0.245487	0.181634	-0.0304903	0.957716	0.209255	0.269212	Putative helicase; fungal-specific (no human or murine homolog)
C1_07480C	orf19.2797			-0.000911208	0.999348	0.122006	1	-1.00947	1	-0.989438	1	-0.110588	1	0.20506	1	0.131438	1	Has domain(s) with predicted ATP binding, DNA binding, helicase activity, hydrolase activity, nucleic acid binding activity
C5_04350C	orf19.3921			-0.399319	0.000547662	-0.102191	0.591186	-0.679331	1.68674e-07	-0.462825	0.000222923	-0.11667	0.269027	-0.0649382	0.793015	-0.0921864	0.41441	Ortholog of S. cerevisiae : FSH3, C. glabrata CBS138 : CAGL0L11044g, C. dubliniensis CD36 : Cd36_54010, C. parapsilosis CDC317 : CPAR2_100920 and C. auris B8441 : B9J08_004360
C5_00880C	GIT3			-0.693592	3.33325e-13	0.105672	0.559423	0.120151	0.335466	0.138136	0.173085	-0.461542	1.92609e-09	0.135556	0.339351	-0.226264	0.0160204	Glycerophosphocholine permease; white cell specific transcript; fungal-specific; alkaline repressed; caspofungin, macrophage/pseudohyphal-repressed; flow model biofilm induced; Spider biofilm induced
C1_07510W	orf19.2794			-0.304637	0.00266486	-0.115104	0.482237	-0.223172	0.0589703	-0.249015	0.0126702	-0.0444332	0.774682	-0.0762567	0.78848	0.0131834	0.941297	Putative non-specific single-domain racemase; regulated by Gcn4p; repressed in response to amino acid starvation (3-AT treatment); alkaline upregulated; macrophage-induced protein
C1_07950C	orf19.5066			-0.698479	2.09148e-09	-0.0282864	0.892298	-0.677124	3.69359e-07	-0.52626	3.23913e-07	-0.0344546	0.873063	-0.227205	0.196057	-0.0438722	0.816312	Putative pre-60S pre-ribosomal particle subunit; essential gene; S. cerevisiae ortholog RRP17 is essential; Hap43p-induced; rat catheter biofilm induced
C1_07530W	orf19.2800			-0.307804	0.608822	-0.251427	1	0.421831	0.51184	-0.0511288	0.94715	-0.239369	0.804768	0.00400407	0.999686	-0.313034	0.710429	Ortholog of Candida albicans WO-1 : CAWG_00667
C1_07550W	SWD2			1.59152	2.1587e-06	0.298922	0.688223	0.164566	0.803224	0.205854	0.740411	-0.130933	0.752151	-0.0360229	0.966986	-0.185551	0.612769	Ortholog(s) have histone methyltransferase activity (H3-K4 specific) activity and role in histone H3-K4 methylation, histone H3-K79 methylation, mRNA 3'-end processing, sno(s)RNA 3'-end processing, telomere maintenance
C1_07560W	orf19.2789			-0.71487	0.000234713	-0.215836	0.46545	-0.323885	0.15524	-0.00133681	0.996957	0.156998	0.551224	0.0102432	0.989315	0.113783	0.68509	Ortholog of C. dubliniensis CD36 : Cd36_07040, C. parapsilosis CDC317 : CPAR2_208700, C. auris B8441 : B9J08_003149 and Candida tenuis NRRL Y-1498 : CANTEDRAFT_108836
C1_07570C	orf19.2788			-0.143841	0.409107	-0.144929	0.556888	-0.353774	0.0528037	-0.443146	0.00494532	0.111351	0.596118	0.152608	0.617131	0.0742067	0.738294	Has domain(s) with predicted RNA binding, pseudouridine synthase activity and role in pseudouridine synthesis
C1_07580C	PRY1			0.413625	0.438754	0.198977	1	-0.750595	0.328965	-0.625909	0.385897	-0.136132	0.862689	0.107291	0.942984	-0.209734	0.756517	Pry family pathogenesis-related protein; extracellular; opaque specific transcript; repressed by alpha pheromone in SpiderM medium; possibly essential, disruptants not obtained by UAU1 method; Spider biofilm induced
C1_07590C	orf19.2786			0.0127247	0.927284	0.049048	0.815428	0.0938492	0.546954	0.0608721	0.698446	-0.0674301	0.619164	-0.00604116	0.985888	-0.0244051	0.881357	Ortholog(s) have AP-2 adaptor complex, cellular bud neck localization
C1_01750W	orf19.4550			0.691897	2.09148e-09	-0.323861	0.0584307	1.0485	1.89501e-19	0.579274	2.11514e-06	-0.461195	1.38521e-09	0.438824	1.98651e-08	-0.123041	0.271562	Predicted MFS membrane transporter, member of the drug:proton antiporter (12 spanner) (DHA1) family; flow model biofilm induced
C1_07610C	orf19.2784			-0.0476084	0.864483	-0.348012	0.293849	-0.13992	0.669131	-0.226401	0.403466	-0.262439	0.370251	-0.213609	0.674424	0.0377984	0.914845	Ortholog of C. dubliniensis CD36 : Cd36_07090, C. auris B8441 : B9J08_003145, Candida tenuis NRRL Y-1498 : cten_CGOB_00237 and Debaryomyces hansenii CBS767 : DEHA2F25542g
C1_07620C	PIR32			-0.339737	0.638127	0.499058	1	-0.41368	0.617219	-0.051831	0.953832	-0.786653	0.35976	-0.0828493	0.966695	-0.854527	0.267828	Cell wall protein, putative structural component of the cell wall; mutation leads to increased chitin content, increased virulence and resistance to stresses; macrophage-induced gene
C1_05230W	orf19.443			-0.317291	0.0333044	-0.244935	0.227802	-0.676492	6.99141e-06	-0.658231	2.60836e-06	0.018088	0.94409	-0.199762	0.412024	-0.100616	0.60905	Ortholog(s) have RNA polymerase III activity, role in tRNA transcription by RNA polymerase III, transcription initiation from RNA polymerase III promoter and RNA polymerase III complex localization
C1_07640C	orf19.2781			-0.564313	0.17141	0.200549	0.737198	0.509794	0.1958	0.532091	0.114585	-0.297096	0.629598	-0.222438	0.870671	-0.200569	0.746235	Protein with predicted serine/threonine kinase and tyrosine kinase domains; possibly an essential gene, disruptants not obtained by UAU1 method; Spider biofilm induced
C1_07650W	orf19.2779			3.97062	0.030722	1.30933	1	2.85497	1	0.431269	1	-0.884723	1	-0.406515	1	-0.371976	1	Protein of unknown function; Hap43-repressed gene
C1_07670W	ZCF4			1.23263	0.454381	-0.487473	1	-0.928528	1	-0.151817	1	0.642651	1	0.590127	1	0.214253	1	Putative Zn(II)2Cys6 transcription factor
C1_07680W	HAP2			-0.179971	0.26962	-0.0414628	0.892298	-0.114516	0.561111	-0.27076	0.0975384	-0.13421	0.410215	-0.00039303	0.999777	-0.290021	0.0364226	CCAAT-binding transcription factor; regulates low-iron induction of FRP1; in these conditions CBF comprises Hap43 and probably Hap2 and Hap3; possibly essential, disruptants not obtained by UAU1 method; Cap1-dependent induction in low iron
C1_07690C	orf19.1229			-0.227307	0.0621012	-0.0877108	0.677992	0.0114851	0.951665	-0.173473	0.163328	-0.041908	0.779169	-0.0657578	0.803879	-0.122202	0.2888	Ortholog(s) have role in protein export from nucleus, snRNA import into nucleus and nuclear envelope, nuclear periphery, nucleus localization
C2_02680W	PDR17			0.148397	0.156497	-0.356378	0.00492882	-0.706485	1.2068e-08	-0.624477	2.56776e-08	-0.139466	0.17408	-0.149446	0.289929	-0.405975	6.57061e-06	Fungal-specific protein (no human or murine homolog); role in sensitivity to fluconazole, specifically
C2_00690W	orf19.2059			-1.04471	9.56848e-05	-0.366502	0.288868	-0.676107	0.0201635	-0.55957	0.0271423	0.240775	0.603771	0.233042	0.778479	0.170722	0.709527	Protein with homology to magnesium-dependent endonucleases and phosphatases; regulated by Sef1, Sfu1, and Hap43; Spider biofilm induced
C1_07770W	FGR6-3			-0.759587	0.000335636	-0.244882	0.41178	-0.0225791	0.945299	-0.252324	0.252407	-0.0961232	0.810941	0.323642	0.376653	-0.0768417	0.842528	Protein lacking an ortholog in S. cerevisiae; member of a family encoded by FGR6-related genes in the RB2 repeat sequence; transposon mutation affects filamentous growth
C1_07780W	orf19.4713			-0.120729	0.348375	-0.225425	0.187391	-0.0548323	0.757387	0.00418087	0.981189	-0.0825786	0.553804	0.0535728	0.862093	0.0362298	0.813593	Ortholog of C. dubliniensis CD36 : Cd36_07300, C. parapsilosis CDC317 : CPAR2_208300, C. auris B8441 : B9J08_001596 and Candida tenuis NRRL Y-1498 : CANTEDRAFT_95879
C1_07790C	orf19.5049			0.843884	0.145882	0.220158	1	-0.357007	0.667903	-0.912746	0.178694	-0.0905913	0.921225	-0.236903	0.885265	0.137162	0.849889	Putative U3-containing 90S preribosome processome complex subunit; Hap43-induced gene; rat catheter and Spider biofilm induced; F-12/CO2 early biofilm induced
C1_07800W	MTO1			1.10522	0.00475133	0.78644	0.164378	-0.221879	0.743161	0.41628	0.428806	0.276872	0.370777	-0.577587	0.12036	0.279031	0.414208	Putative mitochondrial protein; rat catheter biofilm induced
C1_07810C	orf19.5051			0.247638	0.32141	-0.145015	0.7243	-0.242573	0.454906	-0.40672	0.123105	-0.22735	0.432982	-0.0681604	0.926782	-0.451172	0.0722405	Has domain(s) with predicted protein heterodimerization activity
C1_07830C	orf19.5053			-0.315708	0.0942365	-0.109046	0.716167	-0.166996	0.511663	-0.064727	0.796367	-0.0410475	0.8968	-0.0472782	0.933183	-0.0560604	0.840143	Putative acetyltransferase
C1_07840W	orf19.5054			0.0126441	0.930573	-0.281982	0.0838667	0.00394922	0.985867	0.186073	0.197293	0.0633676	0.594162	0.0271969	0.925572	0.279028	0.000818702	Putative quinolinate phosphoribosyl transferase, involved in NAD biosynthesis; Hap43p-repressed gene
C1_07850C	orf19.5056			-0.438456	0.0044263	-0.195967	0.3923	-0.0207017	0.936779	-0.105716	0.573257	-0.155958	0.463982	0.177858	0.547896	-0.112214	0.628757	Ortholog(s) have enzyme regulator activity, ubiquitin protein ligase activity and role in anaphase-promoting complex-dependent catabolic process, chromatin assembly, positive regulation of ubiquitin protein ligase activity
C1_07860W	orf19.5057			-0.625634	0.00150458	-0.223861	0.440926	-0.158723	0.540032	-0.260987	0.208495	-0.0841899	0.791972	0.327034	0.238725	-0.0345186	0.91252	Ortholog of C. dubliniensis CD36 : Cd36_07380 and Candida albicans WO-1 : CAWG_00634
C4_02750W	HIT1			-0.373112	0.0250467	-0.0948121	0.739496	-0.674372	0.000122827	-0.509803	0.00112865	0.096561	0.707284	-0.144908	0.737777	0.170077	0.41242	Ortholog of S. cerevisiae Hit1; protein of unknown function required for high temperature growth; flow model biofilm induced; Spider biofilm induced
C1_07880C	GCS1			-0.321528	0.00475948	-0.238921	0.129482	0.131265	0.399066	-0.0601462	0.716237	-0.112586	0.306412	-0.0255608	0.933183	0.134097	0.204514	Gamma-glutamylcysteine synthetase; glutathione synthesis, required for virulence;induced in low iron, H2O2, Cd, or presence of human neutrophils; possibly adherence-induced; Spider and F-12/CO2 biofilm induced
C1_09570W	orf19.4820			-0.346776	0.0557619	-0.462875	0.033772	-0.6738	0.000587514	-0.418434	0.0252278	0.217356	0.10298	-0.0909155	0.805651	0.179907	0.236886	Ortholog of S. cerevisiae : YKL162C, C. dubliniensis CD36 : Cd36_09010, C. parapsilosis CDC317 : CPAR2_214170, C. auris B8441 : B9J08_005393 and Candida tenuis NRRL Y-1498 : CANTEDRAFT_95066
C1_07900W	COI1			-1.95503	2.71132e-49	0.179714	0.34334	0.0400219	0.835739	0.164196	0.27111	-0.241913	0.0864186	0.114008	0.676219	0.458587	4.76286e-05	Secreted protein; ciclopirox olamine induced; regulated by Ssn6; induced by nitric oxide independent of Yhb1; Hap43-induced; Spider biofilm repressed
C6_04260C	orf19.1083			-0.70419	1.22572e-07	-0.204684	0.264106	-0.673394	9.79033e-07	-0.354497	0.00657988	-0.0318922	0.900556	-0.088021	0.8375	-0.00498345	0.983686	Putative protein of unknown function; macrophage-induced gene
C1_07500C	LHP1			-0.34827	7.05531e-06	-0.251129	0.00814875	-0.672794	2.79478e-13	-0.420047	4.74092e-07	-0.0526764	0.553674	-0.182834	0.0219968	0.0588727	0.540184	Ortholog(s) have RNA binding, RNA strand annealing activity, tRNA binding activity, role in tRNA 3'-trailer cleavage, tRNA 3'-trailer cleavage, endonucleolytic, tRNA folding, tRNA processing and nucleolus, nucleoplasm, nucleus localization
C4_01770W	POL30			0.139999	0.0880265	-0.366541	2.89139e-06	-0.115091	0.247198	-0.369552	2.56287e-07	-0.46067	6.03344e-18	0.131595	0.120814	-0.407786	8.57318e-11	Proliferating cell nuclear antigen (PCNA), forms homotrimeric sliding clamp for DNA polymerases; RNA abundance regulated by tyrosol, cell density; induced by flucytosine, interaction with macrophages; stationary phase enriched protein
C1_07940W	snR67			-1.28461	0.105026	0.390764	1	-0.290932	0.720653	0.226961	0.761233	-0.00982896	1	-0.48342	1	0.204194	0.884522	C/D box small nucleolar RNA (snoRNA)
C4_07160W	orf19.3087.2			-0.245987	0.209841	0.259174	0.240798	-0.672213	0.000478444	-0.530625	0.00118278	-0.274663	0.176291	-0.394942	0.107254	-0.202622	0.358371	Ortholog of C. dubliniensis CD36 : Cd36_26300, Candida tenuis NRRL Y-1498 : cten_CGOB_00015, Debaryomyces hansenii CBS767 : DEHA2G16104g and Pichia stipitis Pignal : psti_CGOB_00212
C2_09890W	SMM1			-0.620265	0.00323036	-0.0786576	0.827232	-0.671387	0.00522533	-0.532296	0.0106063	-0.0153378	0.971208	-0.283751	0.496479	-0.0344662	0.926082	Putative dihydrouridine synthase; Hap43-induced gene; rat catheter biofilm induced; Spider biofilm induced
C1_07970C	IRE1			-0.414984	2.09322e-05	0.0258491	0.894423	0.162342	0.175604	-0.00361821	0.980151	0.0288123	0.875477	0.095162	0.652533	-0.0924923	0.49077	Protein kinase involved in regulation of unfolded protein response; role in cell wall regulation; mutant is hypersensitive to caspofungin; Spider biofilm induced
C1_07980C	orf19.5069			-0.131351	0.786671	0.120464	0.874954	0.068544	0.915643	0.0357183	0.950435	0.578847	0.156894	-0.175	0.902511	-0.0643513	0.92437	Ortholog of S. cerevisiae Sae3; meiosis specific protein involved in DMC1-dependent meiotic recombination in S. cerevisiae; Spider biofilm induced
C2_08120W	MAF1			-0.64005	0.000177434	-0.0888648	0.763875	0.694845	2.65478e-06	0.217501	0.283895	-0.459875	0.038114	0.0564012	0.929594	-0.587154	0.0069166	Putative negative regulator of RNA polymerase III; decreased expression in hyphae vs yeast cells; caspofungin repressed; Spider biofilm repressed
C1_08000W	NRP1			0.155116	0.452016	0.517354	0.0186618	0.276415	0.178743	0.187157	0.411351	0.0160412	0.935337	-0.0493881	0.893825	-0.614681	5.96076e-07	Ortholog(s) have cytoplasmic stress granule localization
C2_06860W	LTE1			-0.236993	0.0472695	-0.25713	0.0851336	-0.424877	0.000580765	-0.463087	3.44025e-05	-0.456682	1.46214e-05	-0.217077	0.184877	-0.561912	1.29119e-08	Protein similar to GDP/GTP exchange factors; repressed by alpha pheromone in SpiderM medium; flow model biofilm repressed
C1_08020W	UBA2			-0.0647262	0.475532	-0.109792	0.386997	0.0511447	0.690946	0.00340009	0.976947	-0.0532144	0.605926	0.186021	0.0251862	-0.00308497	0.979518	Ortholog(s) have SUMO activating enzyme activity, role in protein sumoylation and SUMO activating enzyme complex, nucleus localization
C1_08030W	PFY1			1.49435	5.9615e-07	0.373755	0.515942	0.766504	0.0654743	0.421904	0.292742	-0.0871709	0.841239	0.153935	0.833058	0.0356247	0.927724	Profilin; functional homolog of S. cerevisiae Pfy1; hyphae, macrophage/pseudohyphal-induced; regulated by Nrg1, Tup1; gene lacks intron (unlike S. cerevisiae PFY1); complements growth of S. cerevisiae srv2 mutant; nonessential
C1_08040W	orf19.5076.1			-0.865202	6.07337e-06	0.269049	0.314714	0.317506	0.117901	0.461383	0.00534086	0.048208	0.907583	0.127156	0.86079	0.2848	0.284875	Ortholog of C. parapsilosis CDC317 : CPAR2_804320, Candida tenuis NRRL Y-1498 : CANTEDRAFT_114112, Debaryomyces hansenii CBS767 : DEHA2G14938g and Candida guilliermondii ATCC 6260 : PGUG_02885
C4_00540C	NMD5			-0.221123	0.068484	-0.420804	0.00174303	-0.670828	1.76877e-08	-0.703624	1.22719e-09	0.0606211	0.63606	-0.100616	0.605474	-0.0653501	0.579634	Karyopherin; carrier protein involved in nuclear import of proteins; repressed in core stress response; Hap43-induced; Spider biofilm induced
C6_01040C	orf19.107			-2.94112	1.65139e-144	-0.058851	0.698997	-0.670206	5.32343e-14	-0.656685	1.98484e-16	0.16395	0.407591	-0.0612212	0.90924	0.0814773	0.727399	DEAH-box ATP-dependent RNA helicase, required for 18S rRNA synthesis; rat catheter biofilm induced
C1_03900W	SEN15			-0.343055	0.13698	-0.256013	0.465095	-0.669826	0.00997755	-0.594555	0.00989814	-0.146709	0.703297	-0.141461	0.837678	0.0625295	0.862529	Similar to delta subunit of tRNA splicing endonuclease; increased transcription is observed upon fluphenazine treatment
CR_01230C	CDC27			0.120761	0.627799	-0.064614	0.888469	-0.089132	0.79053	-0.469766	0.0733291	-0.456388	0.0470917	-0.100379	0.888031	-0.28013	0.283024	Putative ubiquitin-protein ligase; periodic mRNA expression, peak at cell-cycle S/G2 phase
C3_01470W	ARF3			0.110163	0.455183	0.324377	0.027142	0.329846	0.00876565	0.356769	0.00261809	-0.454289	4.12065e-08	0.0612545	0.832275	-0.401806	6.95658e-06	Similar to but not orthologous to S. cerevisae Arf3; transcript filament induced; Tup1 regulated; rat catheter biofilm repressed (see Locus History Note for Assembly 19 correction)
C1_08120W	BUD6			-0.14945	0.186864	0.0908464	0.580496	0.206691	0.0828985	0.0773081	0.553137	0.143827	0.166465	0.0348904	0.916435	0.0299479	0.845874	Protein required for Spitzenkorper formation in hyphal cells (wild-type localization of Mlc1p to the Spitzenkorper); localizes to polarisome
C1_08130C	TERT			-0.0657248	0.705969	-0.0936377	0.725462	0.0206793	0.936779	0.000924196	0.997077	-0.0968957	0.630007	0.078489	0.845179	-0.0537918	0.805844	Telomerase reverse transcriptase; catalytic protein subunit of telomere synthesis; essential for telomerase activity; has telomerase-specific motif T and other conserved reverse transcriptase motifs
C1_08140W	orf19.5090			0.290959	0.354897	-0.152067	0.799525	-0.284154	0.541395	-0.561667	0.145841	-0.253326	0.457606	0.00822481	0.995858	-0.399262	0.172415	Ortholog(s) have tRNA-specific adenosine deaminase activity, tRNA-specific adenosine-34 deaminase activity, role in tRNA modification, tRNA wobble adenosine to inosine editing and tRNA-specific adenosine-34 deaminase complex localization
C7_00890C	MCM1			1.43376	0.101744	-1.30661	0.298416	-1.0972	0.309297	-0.609492	0.677354	-0.451782	4.54408e-05	-0.236889	0.208742	-0.105022	0.634001	Transcription factor; regulator of hyphal growth; may act with Wor1p; canonical and non-canonical binding sites; MADS domain DNA-binding motif; similar to S. cerevisiae Mcm1p; greater expression in white than opaque cells; intron in 5'-UTR
C1_08160W	orf19.5093			-0.226922	0.0330857	-0.0583227	0.748364	-0.120756	0.388673	-0.10781	0.385	-0.0243758	0.888736	-0.0187866	0.952011	-0.0625307	0.670567	Component of the RSC chromatin remodeling complex
CR_05750W	orf19.6637			0.58133	0.00313688	0.454699	0.0785484	0.921578	7.34233e-07	0.411576	0.0484241	-0.451723	0.00827423	0.0370248	0.944854	-0.745863	1.36539e-05	Predicted glycosyl hydrolase; hypoxia induced; flow model biofilm induced
C1_05630C	orf19.2489			-0.361251	7.65375e-07	-0.196695	0.0366292	-0.668466	5.63594e-16	-0.761792	5.93627e-26	0.08461	0.197124	-0.0988413	0.291743	0.0318996	0.743793	Putative karyopherin beta; repressed by nitric oxide
C1_08190C	CAT8			-1.94144	2.16173e-06	-0.322649	0.53677	-0.153478	0.741415	-0.547093	0.126206	-0.735659	1	-0.0835041	0.966695	-0.326896	0.72407	Zn(II)2Cys6 transcription factor; similar to S. cerevisiae Cat8 but mutant phenotype suggests different target genes; mutant displays increased filamentous/invasive growth; flucytosine repressed; rat catheter biofilm induced
CR_02330C	KAR4			-0.258	0.034117	0.166503	0.352294	-0.666949	7.18811e-08	-0.233016	0.0455692	-0.0443127	0.818823	-0.149663	0.488192	-0.0870261	0.593827	Transcription factor; required for gene regulation in response to pheromones; ortholog of S. cerevisiae Kar4; role in karyogamy; opaque-specific, a-specific; induced by alpha factor
C1_08210C	MLT1			-0.274536	0.000154494	-0.0183368	0.903413	-0.0576823	0.624577	0.00870682	0.939625	0.0969207	0.195394	0.133281	0.11761	0.338733	1.02169e-07	Vacuolar membrane transporter; MRP subfamily of ABC family; may transport organic anions conjugated to glutathione, glucuronate, or sulfate; needed for virulence in mouse peritonitis; Spider biofilm induced; flow model biofilm repressed
C1_08220W	CCR4			-0.183655	0.0505457	-0.0362123	0.837031	0.126432	0.291785	0.200933	0.0351552	0.0977883	0.314009	0.0783148	0.661703	0.0190939	0.895272	Component of the Ccr4-Pop2 mRNA deadenylase; transposon mutation affects filamentous growth
C1_08230C	PLB5			-0.620687	0.000169951	-0.0101486	0.976954	0.0851489	0.71251	-0.599341	0.000252635	-0.114767	0.666186	0.303219	0.20286	-0.366675	0.0638256	Putative GPI-linked phospholipase B, fungal-specific (no mammalian homolog); null mutation eliminates cell-associated phospholipase A2 activity and attenuates virulence; fluconazole-repressed; flow model biofilm repressed
C6_01780C	orf19.3406			-0.615471	0.000106238	0.283136	0.145268	-0.986439	1.38491e-07	-0.615912	7.97578e-05	0.0419727	0.8968	-0.695875	0.000757349	-0.650371	0.000257231	Predicted chloride transporter; member of conserved Mcm1 regulon; Spider biofilm repressed
C1_08260C	LTP1			3.42634	2.07878e-59	0.0691103	0.930212	0.420037	0.336115	0.24866	0.596222	-0.635329	0.342944	-0.225232	0.932856	-1.01776	0.40809	Putative protein phosphatase of the PTP family (tyrosine-specific), similar to S. cerevisiae Ltp1p
CR_02420W	orf19.3724			-0.717058	1.3982e-12	-0.167882	0.184107	-0.664868	6.8339e-11	-0.455455	9.89077e-07	0.100123	0.439263	-0.150506	0.367922	0.0570469	0.699511	Ortholog(s) have small ribosomal subunit rRNA binding activity
CR_06900C	ALG6			0.219313	0.209327	0.0232424	0.949957	0.169886	0.416332	0.390448	0.0180622	-0.449503	3.82253e-05	-0.114439	0.657026	-0.329944	0.00956936	Putative glucosyltransferase involved in cell wall mannan biosynthesis; transcription is elevated in chk1, nik1, and sln1 homozygous null mutants; repressed by nitric oxide; possibly essential gene, disruptants not obtained by UAU1 method
C1_00930C	SIN3			0.0523841	0.642741	-0.034807	0.859468	0.133749	0.313891	-0.612244	3.55848e-07	0.143638	0.150036	0.0352562	0.909396	-0.441899	0.000321842	Protein similar to S. cerevisiae Sin3p (transcriptional corepressor involved in histone deacetylase recruitment); has paired amphipathic helix PAH1 domain; interacts with ScOpi1p, not CaOpi1p; transposon mutation affects filamentous growth
C3_02700W	SMC3			-0.0249003	0.882714	-0.121031	0.579415	-0.0245959	0.910027	-0.180514	0.255976	-0.449501	3.72239e-07	0.0920482	0.672283	-0.614139	9.20375e-11	Protein similar to S. cerevisiae Smc3p, which is an ATPase involved in sister chromatid cohesion; likely to be essential for growth, based on an insertional mutagenesis strategy
C1_08330C	ADH2			-0.422776	0.75703	1.04592	0.53677	-0.118556	0.953293	-2.18116	0.0807481	-0.297372	0.838618	-1.29023	0.364207	-3.94306	8.62159e-09	Alcohol dehydrogenase; soluble in hyphae; expression regulated by white-opaque switching; regulated by Ssn6; indued by Mnl1 in weak acid stress; protein enriched in stationary phase yeast cultures; Spider biofilm induced
C1_08340C	orf19.5114			-0.148126	0.350972	0.0615092	0.823196	0.242463	0.191023	0.419767	0.00179916	-0.103203	0.623349	0.0321355	0.94577	0.0868573	0.694089	Sorting nexin; role in maintaining late-Golgi resident enzymes in their proper location by recycling molecules from the prevacuolar compartment; Spider biofilm induced
C6_03610W	FGR17			0.605209	0.00130281	-0.400843	0.219824	0.327777	0.182491	-0.456293	0.0412127	-0.447922	0.0104641	0.20665	0.484204	-0.54175	0.00209274	Putative DNA-binding transcription factor; has zinc cluster DNA-binding motif; lacks an ortholog in S. cerevisiae; transposon mutation affects filamentous growth; Hap43p-repressed gene
C3_00030C	orf19.5469			-1.6579	1.30332e-11	0.37078	0.196513	-0.664049	0.0050939	-0.262467	0.256007	0.186026	0.711429	0.154117	0.894031	-0.230873	0.63463	Protein with a predicted DEAD-like DNA/RNA helicase domain; shows colony morphology-related gene regulation by Ssn6; overlaps orf19.5472; Spider biofilm repressed
C1_12250C	orf19.5238			-0.364365	3.27416e-06	-0.120049	0.336057	-0.662824	5.59925e-12	-0.573088	2.178e-13	0.0978954	0.25663	-0.224809	0.0105651	-0.0595384	0.578722	Ortholog of C. dubliniensis CD36 : Cd36_11490, C. parapsilosis CDC317 : CPAR2_701040, C. auris B8441 : B9J08_003931 and Candida tenuis NRRL Y-1498 : CANTEDRAFT_104365
C1_09340C	orf19.4795			-0.0349286	0.88759	-0.00856348	0.985554	0.179704	0.520806	0.0396025	0.897819	-0.446481	0.0382349	0.166469	0.721304	-0.27086	0.288974	Protein of unknown function; Sef1-, Sfu1-, and Hap43 regulated; Spider biofilm induced
C1_08390C	orf19.384			-0.255281	0.00453416	-0.0144686	0.938507	0.132371	0.256682	0.109806	0.271995	0.0621966	0.583604	0.112929	0.408937	-0.0345279	0.791371	Ortholog of S. cerevisiae : YPL247C, C. glabrata CBS138 : CAGL0H00781g, C. dubliniensis CD36 : Cd36_07900, C. parapsilosis CDC317 : CPAR2_207070 and C. auris B8441 : B9J08_003608
C2_03520C	ADAEC			-0.346534	0.000848554	-0.087245	0.589365	0.558776	1.5852e-08	-0.29574	0.00451437	-0.446472	2.4133e-07	0.3984	0.000188899	-0.836347	7.525e-19	Protein of unknown function; transcription is specific to white cell type
C3_02530W	orf19.242.2			-0.698678	1.72539e-09	-0.248659	0.109854	-0.103763	0.533186	0.0935604	0.509461	-0.446366	3.20846e-05	0.0948997	0.749962	-0.126701	0.397968	Protein involved in ER stress response; acts synergistically with Aut7p to regulate unfolded protein response and mitochondrial function under ER stress
C5_03940C	orf19.3218			0.22948	0.156497	-0.234431	0.333121	-0.0875835	0.700633	-0.229062	0.210094	-0.444237	0.000576419	0.196823	0.35751	-0.320387	0.0481525	Putative multidrug resistance protein; upregulated by Efg1p
C1_08150C	orf19.5092			0.376191	0.0962011	-0.387375	0.267266	-0.550023	0.0616458	-0.519238	0.0413284	-0.443177	0.0314331	-0.0985808	0.876217	-0.391945	0.082416	Has domain(s) with predicted kinetochore localization
C2_02740C	HPT1			-0.293873	0.000143515	-0.171924	0.110601	-0.660375	9.06383e-13	-0.405849	1.71583e-06	-0.0774099	0.284686	-0.13746	0.145514	-0.0314421	0.74422	Putative hypoxanthine-guanine phosphoribosyltransferase; protein abundance affected by URA3 expression in the CAI4 strain background; protein level decreases in stationary phase; Spider biofilm induced
C7_03400C	orf19.1335			-0.0716198	0.52157	-0.135573	0.353723	-0.655702	1.69446e-10	-0.724256	5.9174e-14	0.0283897	0.8035	-0.0914143	0.486826	-0.0603255	0.551702	Ortholog of S. cerevisiae Mtr4, an ATP-dependent 3'-5' RNA helicase of the DEAD-box family; Hap43-induced gene; Spider biofilm induced
C1_08470W	orf19.392			2.3935	3.63823e-11	0.105346	1	-0.0204204	0.984138	0.121496	0.88051	0.201769	0.536656	1.13056	0.376199	0.499314	0.0371488	Ortholog(s) have role in mitochondrial respiratory chain complex III assembly and integral component of mitochondrial membrane, mitochondrion localization
CR_01490C	orf19.2533.1			-1.02062	4.94275e-21	-0.253763	0.0455112	-0.239673	0.0437858	-0.0530407	0.702164	-0.440893	8.92153e-07	0.0359842	0.913761	-0.0908743	0.553978	Protein with a predicted role in protein translocation from the endoplasmic reticulum
C3_02150C	ERG6			-0.341518	3.65113e-06	-0.0204615	0.891957	-0.799572	1.30088e-21	-0.594808	4.57372e-17	0.0473648	0.622039	0.0887938	0.457816	0.213171	0.00124865	Delta(24)-sterol C-methyltransferase, converts zymosterol to fecosterol, ergosterol biosynthesis; mutation confers nystatin resistance; Hap43, GlcNAc-, fluconazole-induced; upregulated in azole-resistant strain; Spider biofilm repressed
C2_10350C	ACS1			-0.0467195	0.611454	0.199947	0.0343846	1.2582	1.68203e-61	0.913009	4.34266e-44	-0.439613	1.23297e-11	0.557141	5.24948e-19	-0.35219	3.60065e-07	Acetyl-CoA synthetase; induced by human neutrophils; fluconazole-repressed; regulated by Nrg1/Mig1; colony morphology-related gene regulation by Ssn6; only in stationary phase cultures; rat catheter biofilm repressed, Spider biofilm induced
CR_03680C	SMC1			-0.39662	8.18359e-05	-0.442122	3.80706e-05	-0.292858	0.00753094	-0.57411	3.71277e-09	-0.439012	3.22043e-08	0.144204	0.256668	-0.5969	3.07747e-12	Protein similar to chromosomal ATPases; RNA abundance regulated by tyrosol and cell density; cell-cycle regulated periodic mRNA expression
C1_08520C	orf19.397			0.603409	0.218208	0.501689	0.433579	-0.119852	0.872929	-0.164174	0.806143	0.186354	0.773367	-0.203067	0.886735	0.073677	0.911492	Ortholog(s) have structural constituent of ribosome activity and mitochondrial large ribosomal subunit localization
C1_08530W	orf19.398			-1.20763	0.00544126	0.0457215	0.959851	0.337383	0.461291	0.390469	0.349846	0.0397883	0.971208	0.299293	0.847446	0.218416	0.780834	Ortholog of C. dubliniensis CD36 : Cd36_08040, C. parapsilosis CDC317 : CPAR2_207180, C. auris B8441 : B9J08_000292 and Candida tenuis NRRL Y-1498 : CANTEDRAFT_114140
C2_02420C	orf19.1565			0.180396	0.0391642	-0.144403	0.236036	-0.651499	6.17906e-13	-0.62589	1.87002e-14	0.0757228	0.354241	-0.0953423	0.479042	-0.0324224	0.772183	Protein of unknown function
CR_02710W	RRP9			-0.179946	0.0685177	-0.092822	0.502958	-0.650798	2.25441e-12	-0.77819	7.79718e-22	0.000302933	0.997753	-0.100359	0.569224	-0.169158	0.058464	Ribosomal protein; mutation confers resistance to 5-fluorocytosine (5-FC), 5-fluorouracil (5-FU), and tubercidin (7-deazaadenosine); physically interacts with TAP-tagged Nop1; Hap43-induced; Spider biofilm induced
C1_02100W	orf19.3667			0.39695	0.00704569	-0.0129438	0.972136	0.0593783	0.80305	0.0680877	0.747018	-0.438062	0.000546009	0.0140787	0.977298	-0.137487	0.420392	Has domain(s) with predicted ATP binding, ATP-dependent microtubule motor activity, microtubule binding activity, role in microtubule-based movement and microtubule associated complex localization
C1_08570C	PCL2			-0.105364	0.513179	-0.468923	0.00745511	0.100172	0.620738	-0.160974	0.389879	0.0272226	0.912064	0.450647	0.00167236	-0.0483043	0.830558	Cyclin homolog; reduced expression observed upon depletion of Cln3; farnesol regulated; periodic mRNA expression, peak at cell-cycle G1/S phase; Hap43-induced; rat catheter biofilm repressed
C1_08580C	VCX1			-0.484474	1.6652e-07	-0.0328191	0.856407	-0.0174495	0.914216	0.258034	0.00210883	0.0242524	0.888736	0.148292	0.273437	0.0295034	0.849889	Putative H+/Ca2+ antiporter; Spider biofilm repressed
C1_11230W	FGR39			-0.358295	0.034453	-0.117998	0.681819	-0.648887	0.000329187	-0.339274	0.0543508	0.262228	0.0652735	-0.117345	0.717515	0.222766	0.139518	Protein lacking an ortholog in S. cerevisiae; transposon mutation affects filamentous growth
C6_02090C	orf19.3501			-0.222673	0.0573627	-0.0404326	0.845255	-0.648664	9.26021e-08	-0.286514	0.00781642	-0.0763354	0.630989	-0.0187438	0.958551	-0.0895914	0.566765	S. cerevisiae ortholog Pxl1 localizes to sites of polarized growth and is required for selection and/or maintenance of polarized growth sites; Hog1p-repressed
C7_00720W	RTF1		C7_00720W	1.89402	5.42138e-14	0.172946	0.782396	0.718501	0.0634292	0.044626	0.934501	-0.437183	0.0382349	-0.246447	0.567246	-0.251379	0.307397	Putative RNA polymerase II-associated Paf1 complex subunit; induced during the mating process
C5_04510W	GDE1			0.68505	6.4002e-06	-0.347172	0.148448	-0.392215	0.0594021	-0.575655	0.00231556	0.191614	0.171498	5.5018e-05	0.999777	0.280322	0.0230504	Glycerophosphocholine phosphodiesterase; mutation confers hypersensitivity to 5-fluorouracil (5-FU); F-12/CO2 early biofilm induced
C1_08640W	RTG1			1.24867	1.5188e-10	0.0580762	0.901539	-0.137719	0.690946	0.235283	0.404973	0.013255	0.959896	-0.0115862	0.981788	-0.0424761	0.841351	RNA polymerase II transcription factor involved in regulation of galactose catabolism genes; as result of transcriptional rewiring, performs role analogous to Gal4p in S. cerevisiae; involved in regulation of sphingolipid homeostasis
C1_08650C	FAD1			-0.372676	0.00834436	-0.111621	0.611494	0.215555	0.169888	0.354495	0.00456405	0.0967855	0.60941	0.100802	0.77994	0.234175	0.162299	Ortholog(s) have FMN adenylyltransferase activity, role in FAD biosynthetic process and cytoplasm localization
C1_09250W	CRP1		C1_09250W	-0.0846065	0.562543	-0.287481	0.0958208	1.45101	4.41799e-37	0.130315	0.399318	-0.437025	3.12181e-05	0.637862	3.50804e-11	0.108555	0.430654	Copper transporter; CPx P1-type ATPase; mediates Cu resistance; similar to Menkes and Wilson disease proteins; copper-induced; Tbf1-activated; suppresses Cu sensitivity of S. cerevisiae cup1 mutant; flow model biofilm induced
C1_14080W	orf19.7215			0.942391	1.86436e-05	-0.044306	0.926977	-0.0604149	0.899106	-0.574118	0.0220864	-0.175356	0.544634	-0.121877	0.837678	-0.500143	0.0196921	Nucleolar protein; component of the small subunit processome containing the U3 snoRNA; involved in pre-18S rRNA processing; flow model biofilm repressed
C1_08680C	orf19.4726			0.0244403	0.867165	-0.114213	0.463746	-0.134432	0.326234	0.0368319	0.792913	0.0491362	0.773367	-0.0867772	0.744841	-0.0698642	0.650919	Ortholog(s) have 1-phosphatidylinositol 4-kinase activator activity, calcium ion binding, enzyme activator activity
C1_08700W	orf19.4728			-0.215776	0.0573892	-0.157661	0.316663	-0.197356	0.149949	-0.141352	0.274678	0.0281051	0.832111	0.00791629	0.980256	-0.0248012	0.849889	Ortholog(s) have role in histone deacetylation and Set3 complex localization
C2_10200W	orf19.1761			0.00691439	0.95807	-0.117999	0.483982	0.0796528	0.608648	0.297526	0.00414784	-0.436752	2.38197e-05	-0.123688	0.530613	-0.195361	0.0980846	Predicted olichyl-diphosphooligosaccharide-protein glycotransferase; role in protein N-linked glycosylation; Spider biofilm repressed
C1_08730W	orf19.4731			-0.478871	2.67978e-05	-0.121025	0.514843	-0.244937	0.0799585	-0.0143722	0.936245	-0.0532387	0.744791	0.0202284	0.952011	-0.0409645	0.804836	Ortholog(s) have role in cytoplasm to vacuole transport by the Cvt pathway, intra-Golgi vesicle-mediated transport and Golgi transport complex localization
C4_05220C	orf19.6861			0.0756092	0.689247	0.00301997	0.993265	0.138262	0.538956	0.16633	0.376124	-0.433134	0.00194944	-0.0627277	0.897824	-0.248164	0.149085	Ortholog(s) have ubiquitin protein ligase activity, role in anaphase-promoting complex-dependent catabolic process, chromatin assembly, protein ubiquitination and anaphase-promoting complex localization
C6_03390W	orf19.5628	C6_03390W		-0.197827	0.0488495	-0.177143	0.158644	-0.60756	9.7766e-10	-0.568658	4.77588e-10	0.0674696	0.544955	-0.274417	0.00407696	-0.225424	0.00902133	Mitochondrial dicarboxylate transporter; possibly an essential gene, disruptants not obtained by UAU1 method
C1_08760W	orf19.4734			-0.312716	0.0436981	-0.161784	0.52803	-0.10155	0.634142	-0.217384	0.177457	-0.292232	0.069566	-0.0019435	0.999205	-0.271522	0.0999678	Protein of unknown function; Hap43-repressed
C2_04170C	orf19.804.1			-1.00323	2.62345e-13	-0.424396	0.0111674	-0.626267	0.0173343	-0.398419	0.131957	-0.0278018	0.829863	-0.0969668	0.497597	0.325744	2.19337e-05	Ortholog of S. cerevisiae : YPR010C-A, C. dubliniensis CD36 : Cd36_02990, C. parapsilosis CDC317 : CPAR2_211020, C. auris B8441 : B9J08_000865 and Candida tenuis NRRL Y-1498 : CANTEDRAFT_116148
C4_05650W	orf19.1250			-0.482682	9.27095e-08	-0.0765058	0.596683	-0.63779	3.37322e-11	-0.555535	7.22014e-13	0.132004	0.165977	-0.0176412	0.95119	0.0364421	0.809765	Ortholog(s) have role in maturation of SSU-rRNA from tricistronic rRNA transcript (SSU-rRNA, 5.8S rRNA, LSU-rRNA) and nucleolus localization
C4_00760W	ZCF21			1.02006	6.42934e-17	0.156069	0.476937	-0.324198	0.0553796	-0.567469	0.000141362	-0.0987228	0.479435	-0.544501	1.27176e-06	-1.27137	2.78039e-31	Predicted Zn(II)2Cys6 transcription factor; mutants display increased colonization of mouse kidneys; Spider biofilm induced
C1_01330C	DUT1			0.293822	0.00592356	-0.0678842	0.678532	0.00694419	0.968212	0.0967475	0.403174	-0.432697	5.91096e-10	0.107438	0.406768	-0.252451	0.00147685	dUTP pyrophosphatase; cell-cycle regulated if expressed in S. cerevisiae; upstream MluI and SCB elements; 17-beta-estradiol, ethynyl estradiol, macrophage induced; decreased in stationary phase yeast; rat catheter, Spider biofilm repressed
CR_04280C	orf19.516			-0.211559	0.147183	-0.0968951	0.67544	-0.368413	0.0194577	-0.303765	0.0354367	-0.431995	0.00111699	-0.17755	0.454047	-0.515022	0.000112877	S. cerevisiae ortholog Rft1p has role in glycolipid translocation, protein N-linked glycosylation and localizes to endoplasmic reticulum membrane; regulated by Sef1p-, Sfu1p-, and Hap43p
C1_08820C	orf19.4740			-0.156252	0.49132	-0.017974	0.96937	-0.261867	0.333966	0.0979404	0.723812	0.183524	0.497812	0.0749687	0.913761	0.293206	0.2568	Ortholog(s) have aminoacyl-tRNA hydrolase activity and role in mitochondrial translation
C1_08830C	orf19.4741			-0.381637	0.585547	-0.480163	1	-0.840458	0.291785	-1.01393	0.157086	0.172634	0.878145	0.292671	0.886228	-0.226982	0.830673	Protein of unknown function; C. albicans- and C. dubliniensis specific gene; rat catheter biofilm repressed
C1_08840W	orf19.4742			-0.650889	0.012787	0.118196	0.782396	-0.119528	0.754075	-0.149444	0.626154	0.1579	0.713602	-0.073237	0.937031	-0.401626	0.305362	Putative SH3-domain-containing protein
C1_08850C	AFG1			0.265556	0.161293	0.0933595	0.772266	-0.143894	0.605878	0.0773984	0.765677	-0.0693783	0.80044	0.357775	0.0729614	0.146583	0.49786	Putative mitochondrial ATPase of the AAA family; similar but not orthologous to S. cerevisiae Afg1; mutant is viable; regulated by Sef1, Sfu1, and Hap43
C1_08860C	orf19.4744			-0.113872	0.321668	0.0259268	0.89861	-0.000315325	0.998297	0.0144694	0.927819	-0.0544642	0.702677	-0.0191122	0.948805	-0.201754	0.0452924	Putative phosphatidylinositol 3-phosphate (PI3P) phosphatase; repressed by alpha pheromone in SpiderM medium
C5_02550C	UTP13			-0.223491	0.0252212	-0.177563	0.185281	-0.635338	2.26391e-10	-0.63956	2.35462e-11	0.0154947	0.910274	-0.109289	0.337609	-0.0919825	0.285149	Putative U3 snoRNA-associated protein; Hap43-induced; repressed in core stress response; physically interacts with TAP-tagged Nop1
C1_07030C	RBT4			0.628806	5.55904e-08	-0.126007	0.555737	0.101312	0.532538	-0.624184	3.42826e-07	-0.427946	9.23119e-10	0.156587	0.200545	-1.14948	9.14775e-26	Pry family protein; required for virulence in mouse systemic/rabbit corneal infections; not filamentation; mRNA binds She3, is localized to hyphal tips; Hap43-induced; in both yeast and hyphal culture supernatants; Spider biofilm induced
C1_08890C	orf19.4748			-0.52489	0.025239	-0.22948	0.509702	-0.303663	0.291817	-0.352167	0.140081	0.225633	0.489239	-0.0845283	0.923423	0.198905	0.568356	Putative U2B'' component of the U2 snRNP, involved in splicing; contains an RNA recognition motif (RRM); ortholog of S. cerevisiae MSL1; Hap43p-induced gene
C2_07300C	RPA12			-0.229173	0.0737795	0.0761109	0.667709	-0.633412	1.55095e-07	-0.426139	0.000339763	0.0191769	0.926415	-0.268436	0.0511143	0.038889	0.828691	Putative DNA-directed RNA polymerase I; induced upon adherence to polystyrene
C1_08910C	orf19.4750			-0.00992746	0.958355	0.193243	0.349187	-0.0843737	0.678873	0.017233	0.940067	0.214439	0.114791	-0.234481	0.180089	0.238943	0.0911688	Ortholog of C. dubliniensis CD36 : Cd36_08410, C. parapsilosis CDC317 : CPAR2_301700, C. auris B8441 : B9J08_004186 and Candida tenuis NRRL Y-1498 : cten_CGOB_00267
CR_03430W	orf19.2378			-0.0275716	0.897089	-0.584126	0.0117451	-0.631893	0.000968262	-0.558195	0.00251095	0.00960295	0.971208	0.0471552	0.92385	0.176251	0.304567	Ortholog(s) have role in vacuolar proton-transporting V-type ATPase complex assembly and integral component of endoplasmic reticulum membrane localization
C1_08930C	orf19.4751.1			-0.919369	3.16101e-07	0.195213	0.378673	0.0342613	0.898353	0.220766	0.188366	-0.0278592	0.925634	-0.0192387	0.972166	0.260708	0.131581	Has domain(s) with predicted NADH dehydrogenase (ubiquinone) activity, role in electron transport chain and mitochondrion localization
C2_05270W	orf19.3556			-0.5092	2.21706e-15	-0.0960673	0.348739	-0.645779	1.95845e-15	-0.560138	7.24716e-17	-0.0493374	0.544955	-0.179296	0.0209185	-0.251119	8.11759e-05	Transportin or cytosolic karyopherin beta; Spider biofilm induced
C1_08950W	PFK26			-0.248294	0.00590789	-0.0695412	0.661208	0.000691145	0.996411	-0.0310547	0.811687	0.0739862	0.498991	-0.262477	0.00447274	-0.318473	8.41812e-05	Putative 6-phosphofructo-2-kinase; protein repressed during the mating process
C1_08960W	snR190			0.0738202	0.786235	0.397195	0.184245	0.0777042	0.80305	0.289562	0.260004	-0.190217	0.285039	-0.182098	0.438474	-0.0224887	0.920158	C/D box small nucleolar RNA (snoRNA)
CR_03650W	SGD1			-0.416536	2.24901e-07	-0.0462441	0.768572	-0.630691	1.40022e-11	-0.450625	7.1711e-08	0.0753735	0.418135	-0.174723	0.0777003	-0.0825725	0.414486	Predicted small ribosomal subunit biogenesis protein; repressed in core stress response; transcript increases in populations of cells exposed to fluconazole over multiple generations; Spider biofilm induced
C3_04430W	RIP1			-0.672229	0.000107404	-0.436763	0.0281444	-0.630161	0.000186179	-0.51888	0.00150665	0.391802	0.499208	-0.0260024	0.952479	0.387596	0.134569	Putative ubiquinol cytochrome c-reductase; induced by high iron; Hap43, nitric oxide, alkaline repressed; Spider biofilm repressed
C1_03240W	orf19.3016			-0.417104	0.0153546	-0.353215	0.101329	-0.630056	0.000719145	-0.647494	5.79028e-05	-0.127046	0.60941	-0.223609	0.457563	-0.0396573	0.885654	Ortholog of C. dubliniensis CD36 : Cd36_03040, C. parapsilosis CDC317 : CPAR2_108610, C. auris B8441 : B9J08_000283, Debaryomyces hansenii CBS767 : DEHA2G16500g and Pichia stipitis Pignal : PICST_32835
CR_04590C	PDX3			0.0808667	0.422726	-0.198829	0.125035	0.91024	6.61769e-31	0.107839	0.259429	-0.426838	1.14052e-10	0.265314	0.000980322	-0.850187	6.98135e-31	Pyridoxamine-phosphate oxidase; transcript regulated by yeast-hypha switch and by Nrg1, Mig1, Tup1; Hap43, caspofungin repressed; present in exponential and stationary phase yeast cultures
C5_03110C	orf19.4340.1			-0.383808	0.00850735	-0.326176	0.0851726	-0.626644	3.45158e-05	-0.478869	0.00131246	0.100783	0.534946	-0.0398243	0.923292	0.035401	0.851955	Ortholog(s) have poly(U) RNA binding, splicing factor binding activity and U1 snRNP, U2 snRNP, U4/U6 x U5 tri-snRNP complex, U5 snRNP, post-mRNA release spliceosomal complex, spliceosomal complex localization
C7_02690C	orf19.3695			-0.690871	7.35882e-05	-0.0576853	0.845255	-0.565298	0.00149004	-0.223175	0.224103	-0.425355	0.0351806	-0.00548951	0.997466	-0.350831	0.109241	Diacylglycerol cholinephosphotransferase and ethanolaminephosphotransferase, catalyzes the final step in Kennedy pathway of phosphatidylcholine and phosphatidylethanolamine biosynthesis
C4_04590W	SCS7		C4_04590W	4.60659	1.93212e-144	0.102271	0.893583	0.520354	0.236341	-0.107599	0.847569	-0.425072	2.51779e-07	0.234579	0.0260443	-0.496484	4.67051e-08	Putative ceramide hydroxylase; regulated by Nrg1; induced in high iron; fluconazole-induced; Hap43-repressed; Spider biofilm induced
C4_01520C	RPL20B			-0.265628	0.34524	0.23003	0.23682	-0.164731	0.618768	-0.0489977	0.824982	-0.421617	0.0124274	-0.0701025	0.949153	-0.460771	0.00498368	Ribosomal protein L20; repressed upon phagocytosis by murine macrophage; alternatively spliced intron in 5' UTR; Hap43-induced; Spider biofilm repressed
C1_09060C	orf19.4763			2.4242	0.00305854	1.46097	1	1.94397	0.0567523	1.63057	1	-0.0755083	0.940221	0.264242	0.873577	0.0196007	0.981823	Protein of unknown function; possibly membrane bound; mutants are viable; rat catheter biofilm repressed
C4_04700W	SSZ1			-0.442167	3.24171e-06	-0.229877	0.0729108	-0.623243	3.54175e-10	-0.353064	0.00053633	-0.0133591	0.894664	-0.081437	0.412434	-0.00671268	0.94529	Putative HSP70 chaperone; protein level decreases in stationary phase cultures; Spider biofilm repressed
C4_03080W	orf19.2684			-0.478592	2.0405e-08	-0.341952	0.00075347	-0.461424	2.28225e-06	-0.554561	2.30612e-10	-0.144595	0.0979417	-0.0486358	0.835586	-0.212752	0.0278908	Protein of unknown function; flow model biofilm repressed
C1_09090C	ARG81			-0.469723	0.0131392	-0.323867	0.146471	-0.118027	0.608957	-0.314954	0.0611258	-0.0230408	0.948512	-0.105402	0.870671	-0.0576713	0.849887	Zn(II)2Cys6 transcription factor; required for utilization of ornithine as a nitrogen source and for wild-type resistance to caffeine; required for yeast cell adherence to silicone substrate
C1_09100W	ZCF28			-0.545428	0.0427772	-0.296658	0.439616	0.100127	0.78113	-0.494194	0.0738172	0.354636	0.25736	0.106346	0.918687	0.183055	0.643826	Zn(II)2Cys6 transcription factor; required for yeast cell adherence to silicone substrate; Spider biofilm induced
C1_09110W	orf19.4768			-0.393158	0.150331	0.0833807	0.857914	0.339473	0.240619	0.169518	0.597541	0.0593364	0.888736	-0.0244334	0.9793	-0.0415106	0.910995	Protein of unknown function; Spider biofilm induced
C1_09120W	IPT1			0.0874832	0.422684	0.11556	0.457884	-0.0771366	0.576907	-0.0535754	0.668337	-0.0727824	0.524738	-0.00316156	0.99504	-0.126674	0.215971	Inositol phosphoryl transferase; catalyzes the synthesis of the most abundant sphingolipid, mannose-(inositol-P)2-ceramide, M(IP)2C, from MIPC; required for wild-type membrane localization of Cdr1; Spider biofilm induced
C1_00940W	RPB11			-0.377459	0.160284	-0.350763	0.387519	-0.619322	0.0367939	-0.531743	0.0709022	-0.271694	0.427473	-0.206304	0.774191	0.00316121	0.995936	Putative RNA polymerase II subunit; flucytosine induced
C6_00400C	orf19.1202			0.0699185	0.610979	-0.165596	0.351586	-0.00327936	0.988544	-0.253596	0.0497811	-0.420092	4.18597e-05	-0.00881472	0.98383	-0.217675	0.0759418	Ortholog of C. dubliniensis CD36 : Cd36_60350, C. parapsilosis CDC317 : CPAR2_603550, C. auris B8441 : B9J08_000521 and Candida tenuis NRRL Y-1498 : CANTEDRAFT_114325
C1_09150W	AOX2			-0.16755	0.928783	1.07862	1	0.358074	1	1.42365	1	0.0117851	1	-1.29538	1	1.24512	1	Alternative oxidase; cyanide-resistant respiration; induced by antimycin A, oxidants; growth; Hap43, chlamydospore formation repressed; rat catheter, Spider biofilm induced; regulated in Spider biofilms by Bcr1, Tec1, Ndt80, Brg1
C5_00210C	BRE1			1.60849	1.7507e-13	0.266174	0.560224	0.290952	0.479451	-0.271542	0.472518	-0.419719	0.0180052	-0.226977	0.484715	-0.547506	0.00271571	Putative E3 ubiquitin ligase with RING-type zinc finger domain; involved in ubiquitination of histone H2B during hyphal development; transposon mutation affects filamentous growth
C1_09180W	LYS143			-0.624605	0.0108612	0.495249	0.0534184	-0.370866	0.202098	-0.265798	0.333814	0.445727	0.112299	-0.0368626	0.970917	0.4822	0.064595	Zn(II)2Cys6 transcription factor; ortholog of S. cerevisiae Lys14 involved in the regulation of lysine biosynthesis genes
C3_04060C	HEM13			0.349654	0.00822972	-0.233404	0.257586	0.367886	0.0142636	0.214913	0.216878	-0.417873	0.000171014	0.548101	4.18347e-07	-0.0614098	0.724055	Coproporphyrinogen III oxidase; antigenic; on yeast cell surface, not hyphae; iron-regulated expression; Hap43, macrophage-repressed; farnesol-induced; possibly essential; flow model biofilm induced; rat catheter, Spider biofilm repressed
CR_09160C	ERG13			1.02883	2.21057e-08	-0.0418156	0.909761	0.290448	0.277717	-0.148857	0.516674	-0.41767	0.00411664	0.133108	0.895052	-0.255891	0.138185	3-hydroxy-3-methylglutaryl coenzyme A synthase; ergosterol biosynthesis; sumoylation target; Tn mutation affects filamentation; amphotericin B, caspofungin repressed; exponential, stationary growth phase expressed; Spider biofilm repressed
C1_09220W	orf19.4780			0.258002	0.0242991	0.100817	0.596683	0.120197	0.428976	0.291614	0.00932073	-0.0837416	0.522224	0.176406	0.181889	0.0401912	0.791329	Predicted MFS family membrane transporter, member of the drug:proton antiporter (12 spanner) (DHA1) family; Spider biofilm induced
C1_09230C	GRP1			-0.422861	0.000204737	-0.273878	0.0702403	-0.202284	0.155983	-0.115335	0.436146	-0.0358431	0.841884	0.00838598	0.98383	0.0889824	0.530015	Protein similar to dihydroflavonol-4-reductases
C1_10670C	RPA190			-0.333218	4.49577e-08	-0.000717058	0.995876	-0.626276	4.6233e-19	-0.548472	5.03914e-21	0.0653582	0.280558	-0.149379	0.0402812	-0.0676025	0.315687	Putative RNA polymerase I subunit A190; Hap43p-induced gene; flucytosine induced
C1_09260C	PTC1			-0.340093	0.0018266	0.220784	0.103989	0.208238	0.134291	0.152049	0.198937	0.0146952	0.935337	-0.0307905	0.926561	-0.0983147	0.456177	Putative protein phosphatase of the Type 2C-related family (serine/threonine-specific), similar to S. cerevisiae Ptc1p; mutant shows virulence defect
C1_09270W	FGR43			0.965396	0.00752214	-0.477741	1	-0.637998	0.300434	-1.18893	0.0296558	-0.143286	0.779169	-0.149415	0.88803	-0.0565042	0.911892	Protein lacking an S. cerevisiae ortholog; transposon mutation affects filamentous growth; induced by by Mnl1 under weak acid stress
C1_09280W	orf19.4787			0.182185	0.141518	0.0354448	0.87138	0.0273956	0.891111	0.0544954	0.733817	-0.0408038	0.789228	-0.0222049	0.943241	-0.0385958	0.812814	Ortholog of S. cerevisiae : JJJ2, C. glabrata CBS138 : CAGL0I06226g, C. dubliniensis CD36 : Cd36_08750, C. parapsilosis CDC317 : CPAR2_803690 and C. auris B8441 : B9J08_004047
C1_11160C	orf19.2299			-0.575457	2.21609e-06	-0.23842	0.109854	-0.609921	8.80774e-07	-0.418799	0.000339084	-0.0989689	0.491189	-0.17341	0.29866	0.049462	0.767882	Ortholog(s) have protein tag activity
C1_09300C	orf19.4789			-4.36635	0.0135608	-1.37211	1	0.404334	0.746172	-0.373875	1	#N/A	#N/A	-0.101386	1	#N/A	#N/A	Has domain(s) with predicted metal ion binding activity
C1_09310C	orf19.4791			-0.0743026	0.851286	-0.400574	0.427676	-0.306089	0.513418	-0.0642095	0.898082	-0.341025	0.439756	0.363983	0.517988	0.156731	0.738294	Protein of unknown function; Spider biofilm induced
C1_06540C	orf19.6259			-0.298087	0.00555184	-0.0709332	0.689255	-0.592923	1.43639e-07	-0.549256	1.17325e-07	-0.0488248	0.728867	-0.321674	0.00152761	-0.239722	0.0108536	Exosome non-catalytic core component; involved in 3'-5' RNA processing and degradation in the nucleus and cytoplasm; Spider biofilm induced
C5_05340W	orf19.4029			0.450003	4.14028e-08	-0.175486	0.129762	-0.608837	1.2566e-10	-0.69462	3.05424e-16	-0.0103443	0.936236	-0.0751682	0.700386	-0.0531549	0.608636	Ortholog(s) have unfolded protein binding activity, role in ribosomal large subunit assembly, ribosomal large subunit biogenesis and cytosol localization
C1_02410C	orf19.2928			0.709107	4.26101e-14	-0.108174	0.551816	-0.0120814	0.949786	0.131795	0.289447	-0.417196	8.20962e-09	-0.0534419	0.826752	-0.401695	5.97373e-07	Has domain(s) with predicted role in retrograde vesicle-mediated transport, Golgi to endoplasmic reticulum and integral component of membrane localization
C2_03540W	RAD32			-0.891305	1.03296e-19	-0.110985	0.457999	-0.375198	0.000899006	-0.54872	4.4757e-09	0.165458	0.176291	0.234632	0.120814	0.551214	1.17027e-08	DNA polymerase eta with role in DNA repair; required for transition to hyphal growth; down-regulation associated with azole resistance; Hap43p-repressed gene
C1_09360C	orf19.4798			-0.600659	4.30905e-15	-0.12071	0.282226	-0.00831212	0.956514	0.0242182	0.827331	0.0298058	0.820662	0.0891721	0.552061	-0.033279	0.791371	Component of a complex with Ypp1p and Stt4p that is required for phosphatidylinositol-4-phosphate, PI(4)P, in plasma membrane; required for invasive growth and cell wall organization
C6_03410C	APA2		C6_03410C	-0.594536	1.34518e-07	-0.319795	0.0306126	0.129481	0.383303	-0.129704	0.347629	-0.415114	0.000186982	-0.0218907	0.954813	-0.27385	0.0594008	Putative ATP adenylyltransferase II; regulated by Gcn4; repressed by amino acid starvation (3-AT); induced by prostaglandins; Hap43-repressed; Spider biofilm repressed
C5_00680W	RMT2			-0.0568298	0.699556	-0.00871936	0.975619	-0.607004	2.95104e-05	-0.328628	0.0094461	-0.0606894	0.749122	-0.142534	0.511784	-0.139437	0.374734	Minor protein arginine methyltransferases (PRMT) involved in methylation of arginine residues
C4_03740W	orf19.1304			-0.800259	2.77651e-12	-0.198698	0.223617	-0.605805	8.63874e-07	-0.557861	1.92773e-06	-0.0401539	0.852365	-0.267045	0.0928752	-0.00113049	0.996547	Ortholog(s) have role in U4 snRNA 3'-end processing, exonucleolytic trimming to generate mature 3'-end of 5.8S rRNA from tricistronic rRNA transcript (SSU-rRNA, 5.8S rRNA and LSU-rRNA), more
C1_09400C	FTH1			-0.558812	0.179591	-0.347445	0.593877	-0.108821	0.845465	0.0150661	0.977842	-0.368993	0.496675	0.548041	0.306283	0.175902	0.748481	Putative iron permease involved in the production of prostaglandin E2; mutants show decreased metabolic activity in biofilms
C1_09410W	orf19.4803			-0.089009	1	-1.99547	1	-2.03311	1	-2.17873	1	-1.33959	1	1.22281	1	-0.0987056	1	Ortholog of Candida albicans WO-1 : CAWG_00488
C1_09420W	LIP2			2.4127	1	#N/A	#N/A	#N/A	#N/A	-0.353053	1	-2.23202	1	-0.262181	1	-0.19892	1	Secreted lipase; member of a differentially expressed lipase gene family; expressed in alimentary tract, but not oral tissue, during mouse oral infection; involved in suppression of host immune response
C4_06370C	orf19.2898			0.0686906	0.813732	-0.160455	0.731883	-0.525341	0.0877044	-0.548046	0.0441023	-0.225384	0.461236	-0.228151	0.664875	-0.546768	0.0287297	Ortholog(s) have borate efflux transmembrane transporter activity, role in borate transport, protein targeting to vacuole and fungal-type vacuole, plasma membrane localization
C1_09440W	orf19.4807			0.0775358	0.64601	0.187721	0.393421	-0.0954312	0.665609	0.0614763	0.747645	0.170261	0.327051	-0.145793	0.624757	0.057034	0.789013	Ortholog(s) have inorganic diphosphatase activity, role in aerobic respiration and mitochondrion localization
C1_09450C	NUP188			0.165758	0.0207456	0.0416986	0.743344	-0.0288397	0.806901	-0.101163	0.214227	-0.0392731	0.647613	-0.0882542	0.355094	-0.224672	0.000233572	Putative nuclear pore complex subunit; transcript regulated by Nrg1 and Mig1
C1_05950C	orf19.2452			-0.1566	0.229498	-0.0295694	0.90397	-0.477988	0.000360371	-0.547566	4.24179e-06	-0.0519421	0.766651	-0.337541	0.00966824	-0.757136	1.48938e-12	Protein of unknown function; induced in high iron; repressed in core caspofungin response; ketoconazole-repressed; colony morphology-related gene regulation by Ssn6; possibly subject to Kex2 processing
C1_09470C	orf19.4811			-0.132059	0.121822	-0.157578	0.169847	-0.0709391	0.579397	0.0711183	0.495177	0.00983053	0.939029	0.0333257	0.88803	0.0884537	0.327235	Putative tricarboxylate carrier family protein; localized to the mitochondrial membrane
C1_04070C	BET4			0.132269	0.454935	-0.0577411	0.863388	-0.175421	0.423394	-0.0623092	0.785835	-0.414705	0.00394682	-0.426686	0.00983632	-0.387067	0.0125041	Ortholog(s) have Rab geranylgeranyltransferase activity and role in endoplasmic reticulum to Golgi vesicle-mediated transport, protein geranylgeranylation, protein targeting to membrane
C7_00610C	orf19.7058			3.23139	1.47705e-31	-0.298759	1	0.152958	0.846447	-0.226782	0.763147	-0.413696	0.0246372	0.0385432	0.94577	-0.345973	0.0822963	Ortholog of S. cerevisiae : RMD8, C. glabrata CBS138 : CAGL0C01969g, C. dubliniensis CD36 : Cd36_70050, C. parapsilosis CDC317 : CPAR2_301100 and C. auris B8441 : B9J08_001157
C5_02840C	HSL1			0.266164	0.00108163	-0.17501	0.111505	0.00316291	0.984755	-0.14841	0.142164	-0.412008	3.59574e-12	0.0799929	0.545497	-0.555738	3.29184e-17	Probable protein kinase involved in determination of morphology during the cell cycle of both yeast-form and hyphal cells via regulation of Swe1p and Cdc28p; required for full virulence and kidney colonization in mouse systemic infection
C2_03000C	orf19.5802			-0.523734	2.25399e-06	-0.101826	0.56905	-0.602112	8.20808e-07	-0.202569	0.0939936	0.114306	0.450703	0.0631875	0.865266	0.162257	0.227484	Ortholog(s) have transferase activity, role in maturation of SSU-rRNA and cytoplasm localization
C1_09520C	orf19.4816			-0.47247	4.19619e-07	0.0108762	0.961211	-0.0771043	0.58523	0.0196653	0.887054	0.0703232	0.600006	0.0145155	0.963185	0.0502991	0.729409	Protein of unknown function; induced by nitric oxide
C1_09530W	RAM2			-0.0172391	0.916307	-0.122367	0.578925	0.0252808	0.913571	0.132046	0.394011	-0.0682916	0.745049	-0.00949635	0.984679	0.00087188	0.997254	Alpha subunit of heterodimeric protein geranylgeranyltransferase type I and farnesyltransferase; a-specific transcript; lovastatin, fluconazole regulated; GGTase I binds zinc, is Mg-dependent; Cdc42 substrate; rat catheter biofilm repressed
C2_06740W	orf19.3148			0.390784	0.00145988	0.0438926	0.868107	0.0512373	0.798618	-0.129066	0.405029	-0.411514	9.7738e-05	0.0142771	0.971443	-0.345914	0.00208096	Protein of unknown function; possibly an essential gene, disruptants not obtained by UAU1 method
C1_09550W	orf19.4819			3.70122	1	3.68623	1	#N/A	#N/A	3.82475	1	-0.489543	1	-0.453396	1	0.179834	1	Protein of unknown function; transcript detected on high-resolution tiling arrays; rat catheter biofilm induced
C1_09560C	snR31a			-2.45017	0.017986	0.662668	1	0.279225	0.784939	0.222122	0.814581	1.41456	1	1.46285	1	2.50716	1	H/ACA box small nucleolar RNA (snoRNA)
C2_00070C	MPP10			1.1941	3.15785e-14	-0.105082	0.786388	-0.601195	0.0128493	-0.510591	0.0180071	-0.0687511	0.740285	-0.0850665	0.832459	-0.131769	0.452732	Putative SSU processome and 90S preribosome component; repressed in core stress response; repressed by prostaglandins
C1_09580C	LIP1			-0.214196	0.870097	0.851789	1	1.29062	0.200023	0.960118	1	0.0175483	1	1.19401	1	0.952303	1	Secreted lipase, member of a lipase gene family whose members are expressed differentially in response to carbon source and during infection; may have a role in nutrition and/or in creating an acidic microenvironment
C1_09600C	LIP6			0.953565	0.512758	1.31412	1	0.891771	1	0.647948	1	-0.187772	1	0.407308	1	-1.67631	1	Secreted lipase, member of family of lipase genes expressed differentially in response to carbon source and during infection; may have a role in nutrition and/or in creating an acidic microenvironment; induced on adherence to polystyrene
C4_05540W	HOM3			-1.12477	8.70278e-60	-0.649339	8.80871e-21	0.192319	0.033254	-0.425424	8.06032e-09	-0.407223	1.37236e-10	0.207484	0.00973161	-0.604945	9.79323e-18	Putative L-aspartate 4-P-transferase; fungal-specific (no human or murine homolog); regulated by Gcn2 and Gcn4; early-stage flow model biofilm induced
C1_09620C	orf19.4825			2.45361	2.46025e-06	0.200863	1	0.559685	0.611378	0.480935	1	0.345041	0.410215	-0.00553427	0.998797	0.252323	0.63024	Mitochondrial matrix protein; required for assembly/stability of the F1 sector of mitochondrial F1F0 ATP synthase at high temperature; rat catheter biofilm repressed
C1_09630W	IDH1			0.81512	2.23919e-06	-0.156519	0.571926	0.907615	0.386522	-0.515054	0.00175985	0.587412	0.260307	-0.297551	0.181889	0.0984463	0.641801	Putative mitochondrial NAD-isocitrate dehydrogenase subunit 1; soluble protein in hyphae; protein level decrease in stationary phase cultures
C1_09640W	ADE12			-0.741085	6.52782e-18	-0.260143	0.0209813	0.0224636	0.886527	0.049246	0.702251	0.00239616	0.986006	0.161813	0.0349402	0.20411	0.00207569	Adenylosuccinate synthase; upregulated in biofilm; decreased expression in hyphae vs yeast-form cells; not induced during GCN response, in contrast to S. cerevisiae ADE12, which is induced by Gcn4p; stationary phase-enriched protein
C4_00480W	DUR4			-0.492481	0.0312494	-0.0126167	0.975988	-0.598994	0.0136894	-0.533158	0.0114033	0.0351868	0.932894	-0.00516051	0.997978	-0.265019	0.352892	Putative urea permease; fungal-specific (no human or murine homolog); possibly an essential gene, disruptants not obtained by UAU1 method
C1_09660W	DOA1			-0.440493	0.000897562	-0.243875	0.187143	0.194324	0.22911	0.122487	0.431896	-0.161797	0.328459	0.0948624	0.782899	-0.0237269	0.911164	WD repeat protein; required for ubiquitin-mediated protein degradation; role in control of cellular ubiquitin levels; may promote efficient NHEJ in postdiauxic/stationary phase; Spider biofilm repressed
C1_09670C	orf19.4830			1.4216	0.0700306	-0.733583	1	0.15457	1	0.308143	1	-0.373563	0.701943	0.587539	0.603583	-0.593568	0.503151	Has domain(s) with predicted DNA binding activity, role in DNA recombination, DNA repair, DNA replication and nucleus localization
C4_00740W	orf19.4168			-0.292029	0.0958909	-0.366884	0.0657564	-0.597242	0.000286131	-0.58253	0.0001655	-0.0062903	0.983824	-0.0711313	0.892292	-0.176109	0.358326	Ortholog(s) have RNA binding, ribonuclease MRP activity, ribonuclease P activity
C4_00720W	CSP2			-0.297454	0.121137	-0.354469	0.144653	-0.385977	0.0649254	-0.740523	4.86059e-05	-0.407134	0.0334087	0.160476	0.68895	-0.476578	0.0141452	Putative cell wall associated protein; C. albicans and C. dubliniensis specific gene highly induced during chlamydospore development in both species; localized to chlamydospore cell wall; Hap43-repressed; Spider biofilm induced
C1_09710C	orf19.4835			1.07011	0.00205516	-0.209922	0.769024	-0.721164	0.155854	-0.64312	0.160211	-0.0322365	0.951144	-0.253936	0.705041	-0.231884	0.571467	Ortholog(s) have role in endonucleolytic cleavage in 5'-ETS of tricistronic rRNA transcript (SSU-rRNA, 5.8S rRNA and LSU-rRNA), more
C1_09730W	DAM1			2.45648	2.43232e-05	0.596578	1	0.813725	0.432522	0.40029	1	-0.29382	0.599374	-0.120486	0.926782	-0.369553	0.49666	Essential subunit of the Dam1 (DASH) complex, which acts in chromosome segregation by coupling kinetochores to spindle microtubules
C1_09740C	orf19.4837.1			3.48652	0.000219991	0.673929	1	0.675302	1	0.379532	1	-0.0515281	0.960717	-0.287398	0.88146	0.010045	0.991311	Ortholog of C. parapsilosis CDC317 : CPAR2_804880, Candida tenuis NRRL Y-1498 : CANTEDRAFT_111283, Debaryomyces hansenii CBS767 : DEHA2B10604g and Pichia stipitis Pignal : PICST_40454
C1_09750W	orf19.4839			2.53429	2.27121e-10	0.0705977	1	0.429633	0.606539	0.306519	0.704917	-0.3722	0.287916	-0.138377	0.888031	-0.230469	0.542612	GET complex subunit; expression downregulated in an ssr1 null mutant
C1_09760C	SHY1			2.87483	9.91279e-11	0.798611	1	0.984409	0.237881	0.820182	0.290144	0.380948	0.217767	0.149567	0.875373	0.468927	0.0922462	Cytochrome c oxidase biosynthesis protein; transcript regulated by Nrg1 and Mig1
C1_09770W	orf19.4842			3.08657	0.0578345	-0.261663	1	-0.0433548	1	0.893275	1	-1.12575	1	-2.36251	1	-0.204527	1	Protein of unknown function; Spider biofilm induced
C1_09780C	orf19.4843			1.68286	0.00170828	0.212861	1	1.19321	0.0764679	1.30068	0.0238046	-0.403748	0.495279	0.107952	0.933183	0.116161	0.853875	Putative iron/copper reductas; involved in iron homeostasis; rat catheter and Spider biofilm induced
C1_09790C	orf19.4844			-0.137415	0.450732	0.237334	0.275872	-0.0569696	0.806901	-0.140819	0.472509	-0.0030251	0.991029	-0.0768509	0.825735	-0.130485	0.389341	Ortholog(s) have 3'-5' RNA helicase activity, RNA binding, polynucleotide adenylyltransferase activity, protein-macromolecule adaptor activity
C5_03790W	GUK1			0.112349	0.244639	-0.0906101	0.476013	-0.341185	0.000436047	-0.27717	0.00177637	-0.407071	1.76409e-09	-0.039086	0.873577	-0.189019	0.0238774	Putative guanylate kinase; identified in extracts from biofilm and planktonic cells; protein level decrease in stationary phase cultures; Hap43p-induced gene
C1_09810W	orf19.4846			0.891481	0.110328	0.213299	1	0.0777424	0.940265	-0.237188	0.788424	-0.041509	0.963568	0.100661	0.94577	-0.091207	0.905611	GlcNAc-induced protein
C1_09840C	orf19.4849			-0.418078	4.98487e-06	-0.0430365	0.800956	-0.187195	0.127408	-0.186797	0.0704247	-0.0509513	0.721575	-0.119173	0.465713	-0.0570405	0.669984	Protein required for localizing proteasomes to the nucleus; involved in ubiquitin-mediated protein degradation; possibly an essential gene, disruptants not obtained by UAU1 method; Spider biofilm induced
C1_09850C	orf19.4850			0.418083	0.0226061	-0.0746258	0.845255	0.298578	0.181229	0.00432644	0.988176	0.183271	0.341705	0.0984783	0.834614	0.126002	0.560296	Ortholog of S. cerevisiae : CUB1, C. dubliniensis CD36 : Cd36_09270, C. parapsilosis CDC317 : CPAR2_803450, C. auris B8441 : B9J08_002739 and Candida tenuis NRRL Y-1498 : CANTEDRAFT_131760
C1_09860C	TFA1			1.05265	6.77232e-06	0.0993532	0.863388	0.190838	0.631649	-0.0543378	0.898308	0.060838	0.851452	0.149744	0.751321	-0.153847	0.567137	Protein with polyglutamate motifs and abundant Ser/Thr residues; described as a subunit of TFIIE, which is a basal transcription initiation factor of RNA Polymerase II; possibly an essential gene, disruptants not obtained by UAU1 method
C1_09870W	HCM1			1.1486	0.0144714	0.106992	1	0.511292	0.462717	0.0823179	0.920776	-0.262736	0.650274	0.26243	0.78848	-0.522144	0.276608	Protein with forkhead domain; similar to S. cerevisiae Hcm1p; Hap43p-induced gene
C1_09880C	BUD31			0.782197	0.00645228	-0.11429	0.861495	-0.523863	0.2235	-0.349226	0.387464	0.035913	0.93675	0.190784	0.75812	0.26745	0.356842	Bud31 ortholog; not subject to mating-type regulation, in contrast to S. cerevisiae Bud31 which has a role in specifying the bud site; Spider biofilm induced
C1_09890C	tS(CGA)1			-0.130426	1	#N/A	#N/A	-0.218636	1	#N/A	#N/A	#N/A	#N/A	#N/A	#N/A	0.950608	1	tRNA-Ser, predicted by tRNAscan-SE; CGA anticodon
C1_09900W	LIP3			-0.549789	0.380954	-0.337346	1	-0.928468	0.206455	-0.331616	0.652193	0.340176	0.725853	0.00691507	0.999614	0.4877	0.508059	Secreted lipase; gene family member whose members are expressed differentially in response to carbon source and infection; possible role in nutrition and/or in creating an acidic microenvironment; flow model biofilm induced
C1_09910C	orf19.4857			-0.424477	0.00026643	-0.0326877	0.884762	-0.200556	0.186659	-0.0364121	0.823188	0.0362534	0.852767	0.221888	0.12416	0.141094	0.320886	Protein with a dual-specificity phosphatase domain; Hap43-induced gene
C1_09920W	VPS41			-0.996537	1.89655e-11	-0.239237	0.251586	-0.300929	0.078364	-0.317027	0.0455692	0.121564	0.549523	0.120844	0.755074	0.15494	0.409738	Protein similar to S. cerevisiae Vps41p, which is involved in vacuole organization and biogenesis; transposon mutation affects filamentous growth; regulated by Gcn4p; induced in response to amino acid starvation (3-aminotriazole treatment)
C1_09930W	orf19.4861			1.39302	1.8356e-10	-0.224434	0.649966	-0.303814	0.436633	-0.357308	0.334827	-0.0655399	0.814489	0.0442451	0.932856	-0.0926902	0.696128	Protein of unknown function; rat catheter biofilm repressed
C1_09940W	orf19.4861.1			-0.0790147	0.727915	-0.028729	0.946757	-0.174267	0.53415	0.156696	0.49575	-0.266883	0.254059	0.0731367	0.913761	0.00357095	0.991311	Protein of unknown function
C1_09950C	orf19.4862			-0.30692	0.0209451	0.00213111	0.994092	0.0123483	0.955756	-0.0135498	0.94715	-0.0777104	0.656982	0.0706673	0.863674	0.088522	0.586372	Putative integral membrane protein; S. cerevisiae ortholog Tvp23 localizes to late Golgi vesicles; rat catheter biofilm induced
C1_01910W	orf19.4532			-0.499771	8.59623e-10	-0.208038	0.0513064	-0.595	1.92233e-11	-0.501667	2.2577e-09	0.091142	0.25663	-0.0982458	0.406657	0.0778803	0.367797	Protein of unknown function; present in exponential and stationary growth phase yeast cultures
C1_09970C	PDC2			-0.23758	0.031696	0.0334428	0.864476	-0.0116504	0.948069	0.00542044	0.971288	0.180793	0.0860178	0.00708527	0.9857	-0.193497	0.0913516	Homeodomain-like transcription factor; regulator of pyruvate decarboxylase; contains a putative C-terminal activation domain, Glu- and Pro-rich; complements glucose utilization defect of S. cerevisiae pdc2 mutant
C3_01350C	URA3			-0.410587	2.7389e-07	-0.123921	0.301574	-0.616819	7.99088e-12	-0.348142	0.000183386	0.0165976	0.900348	-0.287506	0.000164601	-0.0884618	0.396683	Orotidine-5'-phosphate decarboxylase; pyrimidine biosynthesis; gene used as genetic marker; decreased expression when integrated at ectopic chromosomal locations can cause defects in hyphal growth and virulence; Spider biofilm repressed
C3_02550C	DCG1			-0.814806	3.9625e-07	-0.388485	0.0472911	-0.195397	0.329139	-0.101668	0.608044	-0.407001	0.0213184	0.145925	0.731128	-0.0350757	0.898655	Protein of unknown function; ortholog of S. cerevisiae Dcg1; transcript regulated by Nrg1 and Mig1
C1_10000C	CPP1			0.19636	0.103238	-0.124285	0.533644	0.00209164	0.991913	-0.167131	0.213167	0.0671973	0.612435	0.159815	0.222982	-0.124976	0.312754	VH1 family MAPK phosphatase; regulates Cst20-Hst7-Cek1-Cph1 filamentation pathway; negatively regulates mating, represses yeast-hyphal switch; required for virulence in mice; yeast-enriched; induced by alpha pheromone in SpiderM medium;
C4_00750C	orf19.4167			0.763784	1.4939e-08	0.0120412	0.973019	-1.03443	1.4883e-09	-1.04546	3.12504e-11	-0.406318	0.000353075	-0.871898	1.56002e-12	-1.31233	5.71966e-24	Protein of unknown function; Spider biofilm induced
C1_12680W	orf19.6355			-0.617843	4.67185e-17	-0.15688	0.137094	-0.593704	5.06639e-13	-0.529777	4.54536e-12	0.0418242	0.649073	-0.130553	0.164143	0.0175142	0.873117	Ortholog(s) have unfolded protein binding activity, role in ribosome biogenesis and nucleolus localization
CR_00780C	GSY1			2.32806	4.25292e-32	-0.213114	0.707715	1.36466	3.38306e-07	0.661109	0.0171586	-0.404578	0.00369303	0.701888	9.52706e-09	-0.120344	0.54428	Glycogen synthase (UDP glucose/starch glucosyltransferase); transcript repressed by yeast-hyphal switch, Efg1-regulated; strong oxidative stress induced; colony morphology-related regulation by Ssn6; stationary phase enriched
C1_10050W	orf19.4872			0.13632	1	-0.542926	1	-0.257219	1	-0.523781	1	0.171778	1	0.121111	1	-0.122071	1	Protein of unknown function; induced by Mnl1 under weak acid stress; Hap43-induced; mutant is viable
C1_10060C	orf19.4873			-1.10866	0.320626	1.51611	1	-1.35076	0.308289	-0.679101	1	-0.261007	1	-0.134393	1	-0.924385	1	Protein of unknown function; transcript regulated by white-opaque switch; flow model biofilm induced; Spider biofilm induced
C6_02910W	POP4			-0.0368292	0.829817	-0.0792103	0.753131	-0.593058	0.000260047	-0.59171	3.88588e-05	0.0801364	0.686434	-0.0856882	0.832275	-0.194802	0.250277	Ortholog of S. cerevisiae Pop4; a subunit of both RNase MRP and nuclear RNase P; filament induced; regulated by Nrg1, Tup1; likely essential, based on UAU1 strategy; rat catheter and Spider biofilm induced
C1_09200W	LYS142			0.100132	0.625731	-0.217228	0.444367	0.329597	0.105029	0.0931342	0.705218	-0.403201	0.0202518	-0.0265055	0.963185	-0.263807	0.202995	Zn(II)2Cys6 transcription factor; has similarity to S. cerevisiae Lys14, involved in the regulation of lysine biosynthesis genes; fungal-specific
C3_00830C	orf19.6155			-0.0334145	0.806222	-0.282523	0.0462095	-0.27682	0.0253265	-0.539556	5.69147e-07	-0.114144	0.276811	0.160555	0.19476	-0.243311	0.0207929	Ortholog(s) have DNA ligase (ATP) activity, DNA ligase activity
C3_02270W	orf19.1618.1			-0.77294	0.000868025	0.379575	0.104389	-0.581735	0.00816524	0.173449	0.429973	0.356082	0.166786	-0.099513	0.903605	0.504029	0.0251247	Ortholog of C. dubliniensis CD36 : Cd36_82240, C. parapsilosis CDC317 : CPAR2_405130, C. auris B8441 : B9J08_002633 and Candida tenuis NRRL Y-1498 : CANTEDRAFT_127317
C3_07810C	SEC61			1.47006	1.98384e-12	-0.0892971	0.863388	0.361644	0.210569	0.212992	0.445133	-0.401852	0.0337961	0.265112	0.345731	-0.350341	0.0550842	ER protein-translocation complex subunit; essential; 10 predicted transmembrane regions; chimeric mutant partially functionally complements S. cerevisiae sec61 defects; Spider biofilm repressed
C2_03810C	RPL21A			-0.521188	2.41103e-06	-0.419309	0.00145456	-0.589357	3.64617e-07	-0.575496	1.02051e-06	0.03963	0.579854	-0.128387	0.095875	0.0345118	0.673491	Putative ribosomal protein; repressed upon phagocytosis by murine macrophage; Spider biofilm repressed
CR_03550W	NCS2			-0.554682	1.06198e-09	-0.0454146	0.784421	-0.680358	5.10188e-11	-0.52896	7.88704e-10	-0.0535626	0.666928	-0.15337	0.243998	-0.194808	0.0361909	Putative cytosolic thiouridylase subunit; Spider biofilm induced
C1_03460C	orf19.3048			-0.302252	0.00647963	-0.181338	0.236699	0.153335	0.234685	0.0884191	0.549674	-0.39976	1.14426e-05	0.399232	2.50824e-05	-0.353606	0.000224566	Protein of unknown function; repressed by alpha pheromone in SpiderM medium
C1_10150W	WOR1			0.73195	0.452366	-0.0104226	1	0.101864	1	-1.62777	1	-1.3843	1	-0.573133	1	-1.6452	1	Transcription factor ("master switch") of white-opaque phenotypic switching; required to establish and maintain the opaque state; opaque-specific, nuclear; regulates its own expression; suggested role in regulation of adhesion factors
C1_10170W	orf19.4886			2.40669	1	1.6053	1	2.45825	1	#N/A	#N/A	-2.96759	1	-2.62559	1	-2.62484	1	Putative adhesin-like protein; Hap43-repressed; rat catheter and Spider biofilm induced
C1_10180C	ECM21			-0.56442	0.00520158	-0.142518	0.669467	0.152317	0.551995	0.152854	0.499423	0.00988968	0.981168	0.383264	0.133978	-0.305993	0.240916	Predicted regulator of endcytosis of plasma membrane proteins; fluconazole induced, alkaline induced by Rim101; repressed by caspofungin and in azole-resistant strain overexpressing MDR1; flow model, rat catheter and Spider biofilm induced
C1_10190W	orf19.4888			-0.288994	0.0357828	-0.0613575	0.785312	-0.0857448	0.635867	-0.0753466	0.633588	0.0415654	0.846968	-0.0286151	0.944854	-0.141755	0.387441	Has domain(s) with predicted nucleic acid binding, nucleotide binding activity
C1_10200C	orf19.4889			-0.435275	2.81502e-08	0.0515501	0.715265	-0.0710472	0.526962	0.00327804	0.977842	0.0277625	0.8033	0.0342443	0.885265	0.0310075	0.778674	Predicted MFS family membrane transporter, member of the drug:proton antiporter (12 spanner) (DHA1) family; Spider biofilm induced
CR_08010W	DAD4			-0.181799	0.138558	-0.172894	0.314714	-0.393526	0.00664794	-0.15721	0.229608	-0.399457	0.000125168	-0.0824654	0.78848	-0.209662	0.109333	Subunit of the Dam1 (DASH) complex, which acts in chromosome segregation by coupling kinetochores to spindle microtubules
C1_10220C	TPK1			-0.198906	0.0627063	-0.0979239	0.565214	-0.180837	0.166738	-0.112119	0.375724	-0.0719378	0.548063	-0.0513725	0.84281	-0.0325738	0.849546	cAMP-dependent protein kinase catalytic subunit; Tpk2 isoform; involved in regulation of filamentation, phenotypic switching and mating; WT nuclear localization requires Bcy1; produced during stationary, not exponential growth
CR_09950C	SIK1			-0.0745787	0.75323	-0.252201	0.186997	-0.584541	0.000833872	-0.328177	0.0440483	-0.1631	0.73781	-0.0919486	0.939403	-0.0243383	0.96175	Putative U3 snoRNP protein; Hap43p-induced gene; physically interacts with TAP-tagged Nop1p
C2_01160W	orf19.2008			-0.189564	0.10636	-0.463436	0.000321325	-0.58282	1.29651e-06	-0.560733	8.10922e-07	0.0709825	0.523669	-0.144026	0.267631	-0.0535504	0.650426	Ortholog(s) have S-methyl-5-thioribose-1-phosphate isomerase activity and role in L-methionine salvage from methylthioadenosine
C1_06480C	orf19.6264.3			4.59539	1.70722e-179	1.54991	0.279738	0.0871331	0.882637	1.2969	0.119689	-0.397895	3.55957e-07	-0.0883613	0.62715	-0.225361	0.0217963	Ortholog(s) have role in endoplasmic reticulum to Golgi vesicle-mediated transport and COPII-coated ER to Golgi transport vesicle, Golgi apparatus, endoplasmic reticulum localization
C1_10260C	RPA34			0.868624	0.00780691	0.24119	0.656049	-0.12009	0.822617	-0.48209	0.224402	-0.258539	0.481804	-0.344186	0.555628	-0.444007	0.159433	Putative RNA polymerase I subunit; rat catheter biofilm induced
C1_10270C	SFH5			-0.14102	0.170594	-0.21209	0.0966679	-0.220856	0.0753462	-0.272911	0.00821469	-0.0750794	0.499317	0.00530437	0.985888	-0.0149843	0.914845	Putative phosphatidylinositol transporter; rat catheter and Spider biofilm repressed
C1_10280C	orf19.4898			1.86596	4.29768e-07	-0.0859299	1	0.641195	0.315578	0.155253	0.84887	-0.203206	0.628073	0.0583129	0.946633	-0.174693	0.679406	Putative protein of unknown function; induced by prostaglandins
C1_10290W	GCA1			-0.34541	0.382193	0.0933524	0.879142	0.481484	0.178112	0.00734427	0.987742	-0.622137	0.161434	0.411657	0.514755	-0.635648	0.159552	Extracellular/plasma membrane-associated glucoamylase; expressed in rat oral infection; regulated by carbohydrates, pH, galactose; promotes biofilm matrix formation; flow model biofilm induced; Bcr1 repressed in RPMI a/a biofilms
C5_00660C	ERG11			-0.240326	0.00032606	-0.127853	0.185735	-0.291028	0.000176531	-0.397195	8.21208e-10	-0.397247	1.44378e-17	0.212938	0.000536222	-0.127904	0.0471271	Lanosterol 14-alpha-demethylase; cytochrome P450 family; role in ergosterol biosynthesis; target of azole antifungals; may contribute to drug resistance; azole or flow model biofilm induced; drug treated biofilm induced; hypoxia regulated
C1_10310W	orf19.4901			-1.20938	2.26447e-07	0.334268	0.179439	0.399244	0.0553824	0.434687	0.0188208	-0.16309	0.734834	0.227284	0.75537	0.176107	0.662613	Predicted methyltransferase; Spider biofilm induced
C1_10320W	orf19.4903			-0.310496	0.064756	0.0130238	0.973924	0.333587	0.0513369	0.203858	0.294202	-0.123076	0.523968	0.00257486	0.997978	0.0678997	0.73789	Ortholog(s) have N-acetylglucosaminylphosphatidylinositol deacetylase activity
C1_10330C	orf19.4904			1.0964	0.0678637	-0.738003	1	0.126306	0.912582	-0.0660714	0.950072	-0.0936684	0.907583	0.137598	0.925572	-0.0937622	0.895029	Ortholog(s) have nucleosome binding activity, role in chromatin remodeling, histone exchange and Swr1 complex, cytoplasm, nuclear periphery localization
C1_10340W	orf19.4905			-0.576885	0.00732491	-0.296875	0.330807	-0.072708	0.81613	0.0588248	0.833619	-0.179416	0.603771	0.333649	0.360923	-0.249111	0.485035	Putative MFS transporter; Hap43p-induced gene; also regulated by regulated by Sef1p and Sfu1p; repressed in a ssr1 null mutant
C6_01390W	HOC1			-0.466402	4.10942e-06	0.105782	0.507953	-0.579898	2.07386e-08	-0.523914	5.41322e-07	0.101341	0.352014	-0.495311	1.73387e-08	-0.517451	3.31857e-09	Protein with similarity to mannosyltransferases; similar to S. cerevisiae Hoc1p and C. albicans Och1p
C2_04590C	QCR8			-0.706154	3.00101e-10	-0.398439	0.00426854	-0.566787	4.28114e-06	-0.249504	0.0857129	0.0770699	0.392892	-0.123255	0.295852	0.465645	2.00255e-09	Putative ubiquinol cytochrome c reductase; macrophage and pseudohyphal-induced protein; colony morphology-related gene regulation by Ssn6; Hap43-repressed; Spider biofilm repressed
CR_07080W	orf19.1815			-0.942916	2.72076e-32	-0.213803	0.0318829	-0.579565	3.81065e-14	-0.342882	7.14049e-07	0.127846	0.117476	-0.163009	0.121497	0.128761	0.16809	Ortholog of S. cerevisae/S. pombe Tif6; constituent of 66S pre-ribosomal particles; Spider biofilm induced
C1_09390W	orf19.4801			0.142602	0.342833	-0.0616568	0.815428	-0.579531	0.000222573	-0.497784	0.000490013	0.150906	0.255565	-0.0087179	0.98434	0.198691	0.108174	Ortholog(s) have tRNA binding, tRNA dimethylallyltransferase activity, role in tRNA modification, transfer RNA gene-mediated silencing and cytosol, mitochondrion, nucleolus, nucleus localization
C5_04090C	SUI1			2.65595	5.20116e-65	0.0705858	0.868158	0.330054	0.366627	0.227781	0.379717	-0.396387	0.000229959	-0.19871	0.270448	-0.328489	0.00807605	Putative translation initiation factor; flucytosine induced; genes encoding ribosomal subunits, translation factors, and tRNA synthetases are downregulated upon phagocytosis by murine macrophage
C1_10410W	orf19.4911			0.181826	0.464556	0.130777	0.744989	0.198651	0.520078	0.465115	0.0385993	0.197893	0.456936	-0.20552	0.643337	-0.181576	0.509283	BED zinc finger protein; predicted DNA binding protein; Spider biofilm repressed
C1_10420C	orf19.4912			-0.184666	0.123202	0.161322	0.32551	0.232579	0.0728151	0.214296	0.0613829	-0.0349824	0.847646	0.049778	0.887225	-0.195865	0.0954839	Ortholog(s) have ubiquitin protein ligase binding activity, role in positive regulation of receptor internalization, protein ubiquitination, ubiquitin-dependent endocytosis and Golgi apparatus, cytosol, plasma membrane localization
C1_10430W	PHO8			-1.45825	0.00266486	0.223759	0.709026	0.456594	0.291785	1.00324	0.000854555	-0.70098	0.418135	-0.40144	0.829256	-0.395859	0.658276	Putative repressible vacuolar alkaline phosphatase; Rim101-induced transcript; regulated by Tsa1, Tsa1B in minimal media at 37 deg; possibly adherence-induced
C2_03790C	ASR3			0.00888827	0.959264	0.439632	0.0119715	1.54665	6.39912e-43	1.45599	4.00451e-41	-0.395372	0.00335439	0.519101	3.72915e-05	0.477145	8.57092e-05	Adenylyl cyclase and stress responsive protein; induced in cyr1 or ras1 mutant; Spider biofilm induced
C2_09640W	PMI1			0.0192819	0.835138	-0.29957	0.000304134	-0.144317	0.152689	-0.206801	0.00786458	-0.39258	6.00144e-14	0.0529841	0.737777	-0.382428	3.31819e-10	Phosphomannose isomerase; cell wall biosynthesis enzyme; drug target; functional homolog of S. cerevisiae, E. coli phosphomannose isomerase; Gcn4-regulated; induced on adherence to polystyrene, phagocytosis; 3-AT, Spider biofilm repressed
C6_01900C	DOG1			-0.121116	0.292243	-0.016834	0.939185	0.825673	1.70524e-16	0.823703	4.54574e-20	-0.392544	1.67199e-06	0.61201	2.77448e-15	0.659733	2.80695e-18	Putative 2-deoxyglucose-6-phosphatase; haloacid dehalogenase hydrolase/phosphatase superfamily; similar to S. cerevisiae Dog1, Dog2, Hor1, Rhr2; regulated by Nrg1, Tup1; Spider biofilm repressed
C1_02460W	RPL10			-0.396674	0.000435032	-0.405325	0.00260506	-0.576694	1.06542e-06	-0.541283	4.54385e-06	0.0433485	0.479365	-0.0933513	0.292167	0.022511	0.783076	Ribosomal protein L10; intron in 5'-UTR; downregulated upon phagocytosis by murine macrophage; transcription regulated by yeast-hypha switch; Spider biofilm repressed
C1_07340W	orf19.4437			-0.475144	8.81398e-08	-0.282511	0.00495028	-0.262246	0.0097331	-0.522056	3.92232e-09	-0.01806	0.8968	0.106415	0.439022	-0.236832	0.00383454	Ortholog(s) have ATPase, DNA binding, nucleosome binding, rDNA binding activity
C4_06450W	orf19.2889			-0.509994	0.00286573	-0.326088	0.137843	-0.571858	0.00143477	-0.336777	0.0503116	-0.178451	0.392717	-0.0644666	0.902511	-0.14522	0.452913	Ortholog(s) have role in ATP-dependent chromatin remodeling, chromatin remodeling, histone exchange and positive regulation of cellular response to phosphate starvation, more
C1_03830C	orf19.1026			-0.860379	3.28064e-17	-0.214832	0.0847559	-0.571611	9.60167e-09	-0.40912	4.72989e-05	0.0823922	0.563452	0.00422519	0.994216	-0.0378683	0.837758	Ortholog(s) have role in exonucleolytic trimming to generate mature 3'-end of 5.8S rRNA from tricistronic rRNA transcript (SSU-rRNA, 5.8S rRNA, LSU-rRNA) and mRNA processing, more
C1_10510W	orf19.994			-1.97867	3.99898e-11	0.255989	0.425516	0.201114	0.475087	0.364515	0.0995651	-0.468381	0.393933	-0.136348	0.925572	-0.144257	0.823648	Protein of unknown function; induced by Mnl1 under weak acid stress; flow model biofilm repressed
C1_10520W	orf19.996			0.440754	0.249994	0.364002	0.539328	0.162658	0.769715	0.372318	0.39574	0.264991	0.534227	0.123437	0.913761	0.497576	0.124187	Protein with a predicted leucine-rich repeat domain; possibly an essential gene, disruptants not obtained by UAU1 method
C1_10530W	SNL1			0.303329	0.190817	-0.184835	0.609041	-0.163895	0.607724	-0.114725	0.675787	-0.238273	0.38493	-0.0310923	0.963185	-0.0279642	0.933609	Ribosome-associated protein predicted to function in protein synthesis; 1 predicted transmembrane domain; rat catheter biofilm repressed
C1_10540C	orf19.998			-0.669946	1.48219e-06	-0.0596924	0.811593	0.0620161	0.754807	0.0108375	0.957098	0.186707	0.284265	0.113585	0.769292	0.131705	0.520811	Putative adapter protein; links synaptojanins Inp52 and Inp53 to the cortical actin cytoskeleton in S. cerevisiae; mutants are viable
C1_10550C	GCA2			-0.741803	0.000342505	0.305226	0.348363	0.168269	0.553883	0.0161303	0.954796	-0.43899	0.130971	0.0820879	0.919782	-0.533286	0.0406634	Predicted extracellular glucoamylase; induced by ketoconazole; possibly essential, disruptants not obtained by UAU1 method; promotes biofilm matrix formation; Spider biofilm induced; Bcr1-induced in RPMI a/a biofilms
C1_10560C	orf19.1002			0.303843	0.0787806	0.00449433	0.992885	-0.00410004	0.990289	0.107452	0.628708	0.051187	0.843445	0.150312	0.650132	0.0914502	0.675975	Protein of unknown function; Hap43-repressed gene
C1_10570C	orf19.1005			-0.608509	0.459473	-0.467515	1	0.200859	0.842868	0.454011	0.577374	-0.115215	1	0.539677	1	1.17115	0.133615	Protein with predicted RNI-like domains; rat catheter biofilm induced
C3_03200C	orf19.319			-0.746892	4.75051e-06	-0.391503	0.0595407	-0.568377	0.00139067	-0.379686	0.0413284	0.0142243	0.958247	-0.173946	0.496448	0.27236	0.0855333	Ortholog of S. cerevisiae : YDR286C, C. glabrata CBS138 : CAGL0H01111g, C. dubliniensis CD36 : Cd36_83160, C. parapsilosis CDC317 : CPAR2_101820 and Candida tenuis NRRL Y-1498 : CANTEDRAFT_113333
C1_10590W	snR62			-0.138782	1	-0.610269	1	-1.16822	1	-0.572292	1	-0.0813587	1	0.531704	1	-0.463754	1	C/D box small nucleolar RNA (snoRNA)
C1_10600C	orf19.1831			-2.93438	1	-0.167295	1	-1.26592	1	-2.20795	1	#N/A	#N/A	#N/A	#N/A	#N/A	#N/A	Dubious open reading frame
C1_10610W	FCY23			3.48184	2.38104e-44	0.399573	0.585682	0.940262	0.063118	0.297633	0.618452	-0.090611	0.691655	0.0383187	0.933874	-0.281918	0.10155	Putative transporter; Gcn4p-regulated; more similar to S. cerevisiae Tpn1p, which is a vitamin B6 transporter, than to purine-cytosine permeases
C5_05070W	orf19.3999			0.0712403	0.683535	-0.0798042	0.784421	0.163522	0.400785	-0.0908434	0.670023	-0.39208	0.00423267	0.0187562	0.967824	-0.447869	0.00208073	Ortholog of S. cerevisiae : YMR160W, C. glabrata CBS138 : CAGL0M09493g, C. dubliniensis CD36 : Cd36_54670, C. parapsilosis CDC317 : CPAR2_502560 and C. auris B8441 : B9J08_004333
C1_10630C	orf19.1834			-0.941074	1.56074e-08	-0.394559	0.0617732	-0.246168	0.218292	-0.940563	7.50114e-09	-0.19339	0.457606	0.238246	0.481917	-0.269117	0.240916	Has domain(s) with predicted role in mitotic sister chromatid cohesion
C5_00740W	CTF8			-0.262859	0.162992	-0.435759	0.0958208	-0.566397	0.00402876	-0.492737	0.00656953	-0.143475	0.560872	0.0635528	0.913761	-0.15737	0.558292	Putative kinetochore protein with a predicted role in sister chromatid cohesion; repressed during the mating process; flow model biofilm induced
C1_10650W	APN2			-0.26627	0.0358753	0.0508904	0.82246	-0.159007	0.362636	-0.10654	0.510377	-0.248511	0.0547783	-0.0141138	0.97521	-0.141625	0.364093	Putative class II abasic (AP) endonuclease; flucytosine induced
CR_03040C	HGT18			-0.419717	0.00749864	0.127333	0.606084	0.277909	0.10446	0.519384	0.000102207	-0.391825	0.0133201	0.203478	0.439895	-0.167124	0.399921	Putative glucose transporter of the major facilitator superfamily; the C. albicans glucose transporter family comprises 20 members; 12 probable membrane-spanning segments; expressed in rich medium with 2% glucose
C4_06720W	NOP1			-0.519844	4.03814e-10	-0.0837435	0.617146	-0.564332	3.30363e-08	-0.618936	1.05075e-18	0.155683	0.113356	0.0659559	0.796163	-0.00210548	0.987233	Nucleolar protein; flucytosine induced; Hap43-induced; Spider biofilm repressed
C1_10680C	orf19.1840			-0.0543853	0.611267	-0.129545	0.365598	0.0825824	0.525402	-0.1123	0.319186	-0.115779	0.142751	0.0388642	0.865439	-0.135134	0.0998886	Tricalbin-family endoplasmic reticulum-plasma membrane tethering protein; required for transport of cell wall proteins; involved in stress responses, including sensitivity to caspofungin; Spider biofilm induced
C1_10690W	orf19.2352			-0.219442	0.0233144	-0.109872	0.473003	-0.217962	0.065486	-0.0984727	0.391061	0.135425	0.179155	-0.0338923	0.913761	0.133227	0.192365	Ortholog(s) have mitochondrion localization
CR_05790C	ACO2			-1.65912	2.54203e-88	-0.335462	0.00058177	-0.250036	0.00801678	-0.515574	2.17887e-07	-0.0700845	0.615587	-0.185071	0.179989	-0.289624	0.0107193	Putative aconitate hydratase 2; induced in high iron; regulated by Gcn4; repressed by amino acid starvation (3-AT); protein levels decrease in stationary phase yeast; flow model and Spider biofilm repressed
C1_10710C	orf19.2350			-0.885458	4.84528e-12	-0.120265	0.539328	-0.219444	0.157739	-0.0384118	0.823756	0.247787	0.084034	0.240773	0.230996	0.0643566	0.7828	Protein similar to S. cerevisiae Yor378w; MFS family transporter; transposon mutation affects filamentous growth; null mutants are viable; fungal-specific (no human or murine homolog)
C4_07080C	orf19.3100			-0.118938	0.330429	-0.258268	0.0194501	-0.204395	0.0631425	-0.247417	0.00759961	-0.391355	1.50949e-05	0.134774	0.412024	-0.351159	0.000420018	Protein with t-SNARE domains and a microtubule associated domain; Hap43-induced gene; repressed by alpha pheromone in SpiderM medium
C6_04080W	orf19.1214			-1.15798	3.60462e-15	-0.504889	0.00437123	-0.364868	0.0242664	-0.512391	0.00131105	0.0731489	0.547552	-0.0378279	0.904508	0.213173	0.0199844	Ortholog(s) have metalloaminopeptidase activity and role in protein initiator methionine removal involved in protein maturation
C1_07930C	ERD1			0.202176	0.354209	0.173457	0.608282	0.297629	0.178674	0.320061	0.13318	-0.38931	0.0040477	-0.0158638	0.973651	-0.299575	0.0272151	Putative membrane protein required for the retention of lumenal endoplasmic reticulum proteins; rat catheter biofilm induced
C1_10750C	orf19.2343.1			0.120023	0.426731	-0.201436	0.284439	-0.258293	0.106631	-0.0297913	0.887054	-0.212024	0.0568366	-0.0104345	0.980974	0.0183045	0.918096	Putative vacuolar H+ ATPase subunit e of the V-ATPase V0 subcomplex; added to Assembly 21 based on comparative genome analysis
C4_02550C	EMP70			-0.0917353	0.223909	-0.195756	0.0365482	-0.478131	8.96383e-10	-0.329767	5.29094e-06	-0.387054	4.06793e-15	-0.146492	0.0459777	-0.414739	5.03904e-13	Protein with a role in endosome-to-vacuole sorting; rat catheter biofilm repressed
C1_10770W	SFT2			0.1508	0.55559	0.034269	0.94742	0.0677029	0.848862	0.629854	0.00269612	0.0678013	0.840265	0.144791	0.780116	0.299038	0.157315	Putative membrane protein; transcript regulated by Mig1; Spider biofilm induced
C1_10790W	CDC48			-0.00410491	0.97014	-0.145696	0.270446	0.126579	0.284045	0.111357	0.340714	-0.039824	0.637687	-0.00534802	0.981788	0.0144354	0.893492	Putative microsomal ATPase; plasma membrane-localized; regulated by Gcn2 and Gcn4; induced by amino acid starvation (3-AT); macrophage/pseudohyphal-repressed; protein levels decrease in stationary phase yeast; Spider biofilm repressed
C1_03110W	RPL6			-0.287828	0.00596833	-0.401649	0.000666251	-0.562248	1.43412e-07	-0.64228	4.28504e-10	0.0710778	0.259931	-0.0484712	0.776747	0.0198823	0.837246	Ortholog of S. cerevisiae ribosomal subunit, Rpl6B; transposon mutation affects filamentous growth; translation-related genes are downregulated upon phagocytosis by murine macrophage; Hap43-induced; Spider biofilm repressed
C2_00170C	orf19.2115			-0.220505	0.0168192	0.123515	0.361282	-0.561154	2.58838e-10	-0.359318	5.75199e-05	0.0486204	0.558202	-0.0953684	0.327488	-0.0905075	0.233949	Putative molybdopterin-converting factor; fungal-specific (no human or murine homolog)
CR_04810W	RPS3			-0.416893	1.49811e-05	-0.340589	0.0041249	-0.559301	2.00204e-08	-0.402702	0.000119995	0.0177958	0.841239	-0.133558	0.0642306	0.0942399	0.159023	Ribosomal protein S3; Hog1, Hap43-induced; grepressed upon phagocytosis by murine macrophage; present in exponential and stationary phase cells; Spider biofilm repressed
C1_10850W	orf19.2332			0.572422	0.687249	1.39885	1	-0.725835	1	0.964208	1	0.6031	1	-0.0776443	1	0.404385	1	Ortholog of C. dubliniensis CD36 : Cd36_10180, C. parapsilosis CDC317 : CPAR2_210560, Candida tropicalis MYA-3404 : CTRG_04072, Candida albicans WO-1 : CAWG_00348 and Candida metapsilosis : CMET_2506
C1_13170C	MSH6			-0.33017	0.000303093	-0.358613	0.000214309	-0.276444	0.00314061	-0.469684	6.34408e-10	-0.386362	2.12246e-07	0.179418	0.0933521	-0.394224	3.78042e-06	Protein similar to S. cerevisiae Msh6p, which is involved in mismatch repair; repressed under Cdc5p depletion; Hap43p-induced gene
C1_01390C	orf19.3328			-0.793388	7.94937e-08	-0.052336	0.838826	-0.557154	0.000742448	-0.398691	0.00843701	0.121624	0.555769	-0.0818843	0.865852	-0.039173	0.880793	Putative transcription factor; required for inhibition of filamentous growth by farnesoic acid and for expression of PHO81; filament induced
C2_07660W	PDS5			-0.192199	0.0517313	-0.363556	0.00209101	-0.301458	0.00606137	-0.424653	7.26469e-06	-0.386125	2.61165e-08	0.117266	0.358049	-0.429683	1.4307e-08	Putative protein with a predicted role in establishment and maintenance of sister chromatid condensation and cohesion; cell-cycle regulated periodic mRNA expression
C1_10900C	tI(UAU)1			-1.29222	1	1.17017	1	-0.162559	1	-0.0216889	1	0.556759	1	1.12672	1	-0.738647	1	tRNA-Ile, predicted by tRNAscan-SE; UAU anticodon
C1_10910C	orf19.2326			-0.107908	0.348375	0.128486	0.393394	-0.0806313	0.584567	0.0800958	0.523201	-0.0206365	0.911963	-0.0848948	0.739222	-0.050132	0.756691	Ortholog(s) have role in double-strand break repair via homologous recombination, mitotic intra-S DNA damage checkpoint signaling and mitotic sister chromatid cohesion, more
C1_10920W	orf19.2325			-0.0461646	0.771171	-0.0959496	0.687307	-0.10712	0.593549	0.109955	0.508186	-0.178743	0.265513	-0.114731	0.709118	-0.0240416	0.909515	Ortholog(s) have RNA polymerase III general transcription initiation factor activity and RNA polymerase III type 1 promoter sequence-specific DNA binding, more
C4_02440C	PGA38			-1.26738	8.74383e-61	-0.362388	5.37023e-05	-0.129321	0.22985	-0.509269	1.79491e-10	0.0961839	0.18041	0.335642	2.56593e-06	-0.254559	0.000247242	Putative adhesin-like GPI-anchored protein; repressed during cell wall regeneration; possibly an essential gene, disruptants not obtained by UAU1 method; rat catheter and Spider biofilm repressed
C4_02880C	orf19.2708			-0.412414	0.0199346	-0.293255	0.257302	-0.555648	0.00245682	-0.260887	0.214017	-0.130329	0.497143	-0.0498631	0.922017	0.223928	0.176873	Ortholog(s) have guanyl-nucleotide exchange factor activity and role in mature ribosome assembly
CR_07750C	orf19.3704			-0.610958	1.89309e-09	-0.0729886	0.643767	-0.553589	7.96331e-09	-0.648161	4.89009e-14	0.145436	0.135678	-0.119236	0.466077	0.0148135	0.924074	Putative ATP-dependent RNA helicase of the DEAD-box family; may play a role in antifungal resistance; appears to bind the resistance-modifying agent MAP30; orthologs are involved in maturation of ribosomal RNA
C1_09050W	HST1			0.0305651	0.853408	-0.390628	0.0208141	-0.413077	0.00787025	-0.781915	1.26304e-08	-0.385772	0.00134385	-0.029272	0.943739	-0.346665	0.00659889	Putative histone deacetylase, involved in regulation of white-opaque switching
CR_02530W	DBP2			0.268813	0.000193321	-0.0733725	0.538954	-0.685509	7.62488e-18	-0.506734	2.03026e-12	-0.0379532	0.667452	-0.0245735	0.913761	-0.147634	0.0250713	Putative DEAD-box family ATP-dependent RNA helicase; flucytosine induced; repressed in core stress response
C1_10980W	orf19.2317			-1.22777	0.141839	0.00268681	1	-0.143597	0.896664	0.592206	0.375724	-0.519887	1	-0.721414	1	-0.181399	1	Protein of unknown function; induced by alpha pheromone in SpiderM medium
C1_10990C	RTG3			-0.346566	0.000523649	0.166654	0.174154	-0.00094838	0.995634	0.130554	0.198084	0.0326892	0.837262	-0.00203377	0.997978	-0.000694676	0.996914	Transcription factor with bZIP motif involved in regulation of galactose catabolism genes; performs role analogous to Gal4p in S. cerevisiae; regulates carbon source-dependent stress response; regulates sphingolipid homeostasis
C1_11000C	orf19.2314			1.64609	9.23863e-08	0.559741	0.330012	-0.107761	0.870535	-0.233872	0.691788	-0.290379	0.274483	-0.200753	0.680112	-0.400702	0.101397	Protein with a role in nucleolar integrity and processing of pre-rRNA; mutation confers hypersensitivity to 5-fluorocytosine (5-FC), 5-fluorouracil (5-FU), and tubercidin (7-deazaadenosine); Hap43-induced; Spider biofilm induced
C1_11020W	orf19.2312			-0.209587	0.12435	0.0431178	0.854493	-0.147835	0.397013	-0.314562	0.0183747	0.0199392	0.934484	-0.0302822	0.943733	-0.250889	0.0943334	Protein similar to ferric reductase Fre10p; possibly an essential gene, disruptants not obtained by UAU1 method
C2_04200W	TBF1			-0.29531	0.000347974	-0.000723484	0.996113	-0.526061	3.42092e-09	-0.506516	2.75192e-12	-0.105477	0.24636	-0.196599	0.0488348	-0.316869	7.63738e-05	Essential transcription factor; induces ribosomal protein genes and the rDNA locus; acts with Cbf1 at subset of promoters; recruits Fhl1 and Ifh1 to promoters; role is analogous to that of S. cerevisiae Rap1; Spider biofilm induced
C1_11040W	RPL29			0.711501	0.287946	0.755096	0.353942	0.474157	0.482557	0.546839	0.399665	-0.11857	0.827697	-0.203574	0.824008	0.0641987	0.892698	Ribosomal protein L29; induced upon germ tube formation; colony morphology-related gene regulation by Ssn6; intron in 5'-UTR; Spider biofilm repressed
C1_11050W	orf19.2310			-0.453281	0.122568	0.188569	0.64409	-0.328717	0.323685	-0.0507359	0.891101	-0.190526	0.65812	0.136697	0.882683	0.0791333	0.854442	Predicted single-stranded nucleic acid binding protein; flow model biofilm induced
C1_11060C	RPL2			1.33048	7.59483e-27	-0.0776233	0.664173	0.590066	0.29679	-0.254202	0.014312	0.227493	0.733451	-0.230154	0.65845	-0.182283	0.586372	Putative 60S ribosomal protein L2; Hap43-induced gene; repressed in infected rabbit kidney in SC5314, but not NGY152, strain background; Spider biofilm repressed
C1_12200W	MCD4			-0.429134	0.0136706	0.0834485	0.776338	-0.0426252	0.869404	0.496479	0.00116449	-0.385334	0.0237135	0.130387	0.74113	-0.291151	0.1309	Mannose-ethanolamine phosphotransferase, essential gene involved in GPI anchor biosynthesis
C1_11080W	orf19.2308			0.319477	0.0403013	-0.483448	0.00808676	0.217181	0.216111	-0.772755	4.03868e-07	-0.113157	0.503456	0.227632	0.188478	-0.271344	0.0504317	Putative 6-phosphofructo-2-kinase; catalyzes synthesis of fructose-2,6-bisphosphate; Hap43-repressed; flow model, rat catheter and Spider biofilm induced
C1_11090C	orf19.2307			-0.207711	0.0210883	0.0571949	0.700154	-0.0964782	0.506661	0.0275675	0.819635	0.0985812	0.350357	-0.0410339	0.88146	0.0549515	0.65574	Ortholog(s) have role in mRNA 3'-end processing, mRNA polyadenylation, pre-mRNA cleavage required for polyadenylation and mRNA cleavage and polyadenylation specificity factor complex, nucleus localization
C6_02320C	IPL1			-0.596505	0.000171029	-0.169048	0.486999	-0.199445	0.329976	-0.263963	0.123449	-0.384802	0.02983	-0.021234	0.974335	-0.303356	0.15029	Putative Aurora kinase; Hap43-induced; induced during planktonic growth; possibly an essential gene, disruptants not obtained by UAU1 method
C1_11110C	orf19.2305			-1.02819	1.5074e-16	-0.179736	0.282226	-0.264535	0.0589845	0.0234296	0.896945	-0.074906	0.705922	-0.147661	0.569224	0.127088	0.440051	Ortholog(s) have tubulin binding activity, role in tubulin complex assembly and cytoplasm, prefoldin complex localization
C1_12620W	SPA2			-0.0399419	0.701931	-0.164999	0.190052	-0.231852	0.0273831	-0.50195	2.17565e-08	0.0463262	0.606354	0.0996287	0.291554	-0.200096	0.0154325	Protein involved in cell polarity, Spitzenkorper formation; required for mouse virulence; localizes to hyphal tip; cell-cycle regulated localization in yeast-form cells; functional domains conserved with S. cerevisiae ; Hap43p-induced gene
C1_11130W	FGR16			0.109559	0.930857	0.242772	1	0.782418	0.481247	0.389624	1	-0.0438587	1	-0.1353	1	0.585111	0.650311	Protein lacking an ortholog in S. cerevisiae; transposon mutation affects filamentous growth; fluconazole-downregulated
C1_11140W	orf19.2302			-0.148312	0.468671	0.0540783	0.879142	0.153337	0.488916	0.465376	0.00570201	-0.130153	0.571181	0.0217532	0.964875	0.0352378	0.884413	Ortholog(s) have enzyme regulator activity, role in cellular calcium ion homeostasis, glycosphingolipid biosynthetic process and integral component of endoplasmic reticulum membrane localization
C1_11150W	orf19.2301			-0.297387	0.0208735	-0.137555	0.51261	-0.108205	0.563686	0.123899	0.417375	-0.054064	0.78891	-0.171938	0.408937	0.0502738	0.791767	Ortholog(s) have role in proteasome regulatory particle assembly and cytoplasm, cytosol, nucleus localization
C7_03210W	orf19.5134			-0.590951	0.000154016	-0.196417	0.413727	-0.549876	0.000685228	-0.66796	8.70311e-06	0.050058	0.853766	-0.106262	0.806093	0.150631	0.431795	Ortholog of C. dubliniensis CD36 : Cd36_72870, C. parapsilosis CDC317 : CPAR2_704140, Candida tropicalis MYA-3404 : CTRG_05209 and Candida albicans WO-1 : CAWG_05654
C1_11170W	WBP1			0.451414	4.24097e-06	-0.0809007	0.651262	0.0720848	0.647029	0.0377649	0.820337	-0.0291496	0.833452	0.106204	0.453584	0.0410178	0.747627	Putative oligosaccharyltransferase subunit; Spider biofilm repressed
C1_11190W	ARL3			-0.738441	4.27071e-12	-0.113858	0.506949	-0.243025	0.0516298	-0.108289	0.385852	-0.107035	0.447951	-0.0232457	0.94577	-0.0605954	0.714092	Putative Ras superfamily GTPase; induced by nitric oxide independent of Yhb1p
CR_00240W	LSM6			6.04576	1.12874e-51	0.325931	1	4.22854	1	0.29802	1	-0.383543	0.0157313	-0.253896	0.25236	0.050747	0.853875	Putative Lsm protein; flucytosine induced
C1_11210C	HAP43			-0.468763	3.99811e-05	0.0815076	0.665566	0.145886	0.318512	-0.0640503	0.674696	0.0472067	0.813438	0.165772	0.358027	-0.0556579	0.766564	CCAAT-binding factor-dependent transcription factor; repressor; also called CAP2; required for low iron response; similar to bZIP transcription factor AP-1; repressed by Sfu1; ciclopirox olamine induced; rat catheter, Spider biofilm induced
CR_04060C	DAP1			0.780511	3.22822e-05	0.310791	0.275137	1.42393	1.24946e-18	1.21503	4.6231e-13	-0.382544	0.00169492	0.407901	0.000639958	0.110328	0.522384	Similar to mammalian membrane-associated progesterone receptors involved in DNA damage response; induced in core stress response; Hog1 regulated; clade-associated expression; Hap43-repressed
C2_05840W	orf19.5207			-0.393775	0.0134568	0.0581784	0.847837	-0.547389	0.00226533	-0.32806	0.0417277	0.0634504	0.809134	-0.100705	0.840311	0.0186488	0.947805	Predicted diphthamide biosynthesis protein; Spider biofilm induced
CR_06970C	orf19.2368			-0.022983	0.924996	-0.662468	0.0133164	-0.547072	0.0237736	-0.724511	0.000799084	-0.27851	0.163356	-0.127762	0.803879	-0.242813	0.245234	Predicted component of U5 snRNP; Spider biofilm induced
C1_11250W	orf19.676			0.962453	0.0176754	0.390503	1	-0.0677674	0.93459	-0.0406657	0.955806	-0.448451	0.343005	-0.258107	0.798062	-0.515683	0.22477	Microtubule-binding protein of the cortical microtubule; delays exit from mitosis when the spindle is abnormally oriented; Spider biofilm repressed
C3_03850C	SOL1			-1.49985	1.25443e-09	-0.634352	0.0296679	-0.546044	0.0344968	-0.419317	0.0890458	0.0851984	0.850015	0.00083115	0.999777	-0.132616	0.744853	Cell cycle regulator; partial functional homolog of S. cerevisiae Sic1p; protein degradation regulated by SCF(CDC4) pathway; CDK phosphorylation predicted
C4_02420C	orf19.2761			0.435822	0.0163908	0.179998	0.53618	0.181341	0.423394	0.398237	0.0316619	-0.381993	0.000197137	-0.187216	0.236384	-0.234412	0.0515119	Putative glycosylphosphatidylinositol (GPI) anchor assembly protein; transposon insertion causes decreased colony wrinkling but does not block true hyphal growth; induced by nitric oxide independent of Yhb1p
C1_11290W	orf19.673			0.459668	0.522267	0.321406	1	0.827687	0.235057	0.853877	0.168652	0.268333	0.746838	0.49069	0.655567	1.0739	0.0231647	Has domain(s) with predicted FMN binding, catalytic activity, oxidoreductase activity
C1_11300C	orf19.672			-0.130004	0.52157	0.029574	0.934082	0.068361	0.786578	0.0595226	0.807293	0.230918	0.237414	0.126389	0.773223	0.0695603	0.788811	Ortholog(s) have RNA binding, first spliceosomal transesterification activity, role in mRNA 5'-splice site recognition and U5 snRNP localization
C1_11310C	PSP1			-0.259868	0.0155425	0.0176096	0.942701	0.0654618	0.680095	-0.0172962	0.919575	-0.163574	0.0981441	0.0541415	0.837678	-0.367337	2.71355e-05	Protein repressed during the mating process
C3_04000C	CTN3			-0.458078	0.247145	1.00321	0.00313041	0.139365	0.790085	-0.0686897	0.907032	0.27299	0.589233	-0.281808	0.800367	-0.116102	0.851703	Peroxisomal carnitine acetyl transferase; no obvious metabolic, hyphal, virulence defects in Ura+ strain; induced by macrophage engulfment, hyphal growth, starvation, nonfermentable carbon sources; rat catheter, Spider biofilm induced
C1_11330C	SMT3			0.245225	0.511151	-0.265401	0.628797	0.350039	0.373734	-0.252182	0.531468	-0.644961	0.0646631	-0.16396	0.883788	-0.361289	0.357465	SUMO, small ubiquitin-like protein; Smt3p-conjugated proteins localize to septation site and mother side of bud neck; C. albicans septins appear not to be Smt3p-modified, in contrast to S. cerevisiae septins
C1_11340W	PRM1			0.00219606	0.997275	-0.589655	1	0.420812	0.483862	-0.162334	0.814581	-0.613688	0.33447	0.739248	0.200325	-0.728462	0.225458	Putative membrane protein with a predicted role in membrane fusion during mating; Hap43p-repressed gene; protein induced during the mating process
CR_06500C	orf19.716			-0.761864	0.000698135	0.110934	0.75776	-0.545767	0.0283663	-0.282999	0.283121	-0.181468	0.631391	0.203352	0.764652	0.307244	0.301913	Protein of unknown function; Hap43-induced; regulated by Nrg1, Tup1; repressed by alpha pheromone in SpiderM medium; Spider biofilm induced; Bcr1-repressed in RPMI a/a biofilms
C5_05040W	orf19.3996			0.292836	0.0244636	0.0153407	0.961211	0.349692	0.0121038	0.201498	0.16262	-0.380303	8.33203e-05	0.00650108	0.985888	-0.341456	0.00092568	Putative mannosyltransferase; similar to S. cerevisiae Gpi10p; has HKEXRF motif
C1_11370C	orf19.666			-0.170374	0.147519	-0.0237055	0.916027	0.00036818	0.998297	-0.0240008	0.886881	-0.134879	0.290313	-0.0451735	0.911371	-0.0792149	0.587725	Essential protein required for the DNA integrity checkpoint pathway; Spider biofilm induced
C2_01060C	orf19.2018			-0.455365	0.000637084	-0.12412	0.554148	-0.545012	5.56831e-05	-0.506552	7.54354e-05	0.0503453	0.810941	-0.00802032	0.987534	-0.0435655	0.835361	Protein with a predicted DnaJ chaperone domain and a CSL-type zinc finger; Spider biofilm induced
C1_11390W	orf19.664			-0.484864	0.656891	0.117932	1	-0.143887	0.920744	0.414933	1	-0.0921733	1	0.159764	1	0.303322	1	Ortholog of C. dubliniensis CD36 : Cd36_10680, Debaryomyces hansenii CBS767 : DEHA2E14058g, Pichia stipitis Pignal : PICST_29620 and Candida guilliermondii ATCC 6260 : PGUG_03306
C1_08200W	NTG1			-0.66505	0.000471812	-0.0747674	0.823196	-0.54477	0.00785534	-0.371703	0.0604422	0.196269	0.43447	0.175661	0.68895	-0.0214961	0.947225	Protein with strong similarity to both S. cerevisiae Ntg1 and Ntg2 DNA repair glycosylases; transcript induced by iron; Hap43-repressed gene; Spider biofilm induced
C4_03030C	NAN1			-0.358067	1.33268e-07	0.00147983	0.993265	-0.544298	1.77108e-12	-0.516146	8.96168e-15	0.0850805	0.199329	-0.137191	0.119429	-0.0689361	0.392533	Putative U3 snoRNP protein; Hap43p-induced gene; physically interacts with TAP-tagged Nop1p
C1_11430W	orf19.660			0.117525	0.52157	0.0836844	0.790549	-0.301078	0.146041	-0.0732107	0.753257	0.00964805	0.972672	-0.0808502	0.865852	0.103254	0.605908	Protein of unknown function; mRNA binds She3
CR_02670C	orf19.2826			-0.786716	3.06255e-09	-0.0149391	0.961329	0.08445	0.654083	0.0589914	0.731001	-0.379431	0.0131838	0.193004	0.443382	-0.171575	0.367797	Ortholog of C. dubliniensis CD36 : Cd36_27680, C. parapsilosis CDC317 : CPAR2_801140, C. auris B8441 : B9J08_004087 and Candida tenuis NRRL Y-1498 : CANTEDRAFT_129982
C1_11440C	GIN1			-0.524836	1.07261e-08	-0.494605	3.03679e-06	-0.30971	0.00317696	-0.548225	3.22413e-09	-0.375814	8.00297e-08	0.189523	0.0466776	-0.476228	1.07942e-09	Protein involved in regulation of DNA-damage-induced filamentous growth; putative component of DNA replication checkpoint; ortholog of S. cerevisiae Mrc1p, an S-phase checkpoint protein; Hap43p-induced gene
C1_11470C	DPP1			-0.0356269	0.917153	-0.316094	0.515494	0.0569272	0.906526	0.387869	0.195377	0.00776513	0.990815	0.130265	0.887225	0.473689	0.0913808	Putative diacylglycerol pyrophosphate phosphatase of diacylglycerol production for phospholipid biosynthesis; downregulation correlates with clinical development of fluconazole resistance
C4_00790C	MLH1			-0.0650485	0.722621	-0.510432	0.01151	-0.256902	0.223605	-0.446753	0.0141006	-0.375742	0.0107573	0.0792178	0.860322	-0.247651	0.136826	Putative mismatch repair protein; cell-cycle regulated periodic mRNA expression
C1_11490C	BTA1			-2.47167	0.000490131	0.0850629	0.94742	-0.837726	0.226439	-0.77569	0.247904	0.29348	1	0.107628	1	0.899328	0.357984	Ortholog of C. dubliniensis CD36 : Cd36_10780, C. parapsilosis CDC317 : CPAR2_208080, C. auris B8441 : B9J08_003841 and Candida tenuis NRRL Y-1498 : CANTEDRAFT_120956
C1_11500C	ARO7			2.60149	5.75458e-21	0.0929127	0.916624	0.743194	0.113905	0.339507	0.517015	-0.072391	0.829148	0.111106	0.854417	-0.274172	0.26472	Putative chorismate mutase; fungal-specific (no human or murine homolog); alkaline upregulated
C1_11510C	orf19.1169			-0.0401822	0.888195	0.0460275	0.926315	-0.0351736	0.929275	0.456628	0.0644247	-0.0286505	0.934901	0.0676101	0.913761	0.156441	0.520373	Putative DnaJ-like molecular chaperone; Spider biofilm induced
C1_11520C	ZCF3			-0.227738	0.0214193	0.00196199	0.992885	0.0180322	0.904235	0.0299775	0.77705	0.107601	0.325382	-0.0975007	0.569906	0.0181661	0.90256	Zn(II)2Cys6 domain transcription factor; required for filamentous growth, resistance to rapamycin and flucytosine; possibly an essential gene, disruptants not obtained by UAU1 method; Hap43-repressed; Spider and flow model biofilm induced
C1_13360C	RMP1			-0.179702	0.346908	-0.09863	0.738251	-0.543457	0.00488948	-0.279894	0.123745	-0.130938	0.606712	-0.167607	0.667114	-0.245487	0.231881	Ortholog of Rmp1; subunit of RNase MRP subunit that processes pre-rRNA and has a role in cell cycle-regulated degradation of daughter cell-specific mRNAs; rat catheter and Spider biofilm induced
C1_08460C	UPC2		C1_08460C	0.157356	0.12971	0.129452	0.388823	0.797182	4.22969e-16	0.0305044	0.832898	-0.37558	1.37594e-05	0.635272	1.05806e-17	-0.328447	0.000154883	Zn2-Cys6 transcript factor; regulator of ergosterol biosynthetic genes and sterol uptake; binds ERG2 promoter; induced by ergosterol depletion, by azoles, anaerobicity; macrophage/pseudohyphal-repressed; flow model biofilm induced
C5_02940C	MIG1			0.20888	0.0202554	-0.0179961	0.916219	0.241665	0.0195327	-0.0590961	0.597839	-0.375359	7.24115e-09	-0.119808	0.36208	-0.670819	3.23038e-18	C2H2 transcription factor; repressor; regulates genes for carbon source utilization; Tup1-dependent and independent functions; hyphal, Hap43 and caspofungin repressed; Spider and flow model biofilm induced
C1_08880W	HEM14			-0.206718	0.064775	-0.0962419	0.586923	0.0559885	0.723071	-0.0747101	0.583779	-0.374961	0.000157057	0.0406766	0.913761	-0.162885	0.222195	Putative protoporphyrinogen oxidase; involved in heme biosynthesis; predicted Kex2p substrate; iron regulated transcript; Yfh1-induced; Hap43-repressed; rat catheter biofilm repressed
C1_11570W	orf19.1162.1			0.178125	0.733334	0.206722	0.795261	-0.0758971	0.917499	-0.173881	0.782333	-0.330289	0.534946	0.078234	0.94588	-0.302771	0.56995	Ortholog of S. cerevisiae : YJR112W-A, C. glabrata CBS138 : CAGL0C04829g, C. dubliniensis CD36 : Cd36_10860, C. parapsilosis CDC317 : CPAR2_203700 and C. auris B8441 : B9J08_001575
C2_01730W	orf19.1484			0.0285782	0.901955	-0.33881	0.272535	-0.472995	0.0501262	-0.163367	0.50777	-0.373423	0.0473869	-0.25185	0.403109	-0.191585	0.439106	Ortholog of S, cerevisiae Spc24; a component of the conserved kinetochore-associated Ndc80 complex involved in chromosome segregation, spindle checkpoint activity and kinetochore clustering; Hap43-induced gene
C3_04230W	orf19.5865			-0.732758	5.98146e-05	-0.190183	0.508981	-0.542013	0.0078956	-0.462166	0.0181137	0.115039	0.65559	-0.0215463	0.97385	0.118886	0.620283	Ortholog(s) have ATP-dependent activity, acting on RNA activity, role in generation of catalytic spliceosome for first transesterification step, snoRNA splicing and U2-type catalytic step 1 spliceosome localization
C1_11600W	orf19.1160			-0.204994	0.0712165	-0.0488395	0.80986	-0.084655	0.597203	0.209397	0.0625602	-0.0991559	0.447951	0.0221162	0.94464	-0.0100987	0.949962	Ortholog(s) have COPII receptor activity and role in endoplasmic reticulum to Golgi vesicle-mediated transport, fungal-type cell wall organization, protein retention in Golgi apparatus
C1_03350C	RLI1			-0.584244	1.92671e-11	-0.136081	0.304866	-0.54198	5.79762e-08	-0.329548	0.000655913	-0.0272638	0.791317	-0.0648885	0.655567	-0.10604	0.185594	Member of RNase L inhibitor (RLI) subfamily of ABC family; predicted not to be a transporter; regulated by Sef1p, Sfu1p, and Hap43p
C1_11620W	orf19.1158			0.542323	0.765084	1.27395	1	1.05816	1	-0.184336	1	-1.02656	1	-0.32997	1	-1.11628	1	Ortholog of S. cerevisiae Yft2 required for normal ER membrane biosynthesis; Hap43-repressed gene
C1_11630C	FUS1			2.32188	1	#N/A	#N/A	#N/A	#N/A	#N/A	#N/A	-0.112201	1	1.47961	1	0.185834	1	Membrane protein required for mating; ortholog of S. cerevisiae Fus1; transcript induced by Cph1 in cells homozygous for the MTLa locus; alpha factor induced
C1_11640C	DPP2			0.145907	0.464081	0.247952	0.330537	0.154916	0.517018	0.249272	0.189141	-0.108692	0.660013	-0.19547	0.583749	-0.145602	0.519929	Protein similar to S. cerevisiae pyrophosphate phosphatase Lpp1p; possible role in farnesol biosynthesis
C1_11650W	EGD1			1.09222	5.09242e-11	-0.128041	0.632127	0.383793	0.0713397	0.0758794	0.751023	-0.0690499	0.768109	0.240573	0.798739	-0.135374	0.711951	Putative GAL4 DNA-binding enhancer protein; soluble protein in hyphae; biofilm induced; macrophage/pseudohyphal-induced; equal level of protein in exponential and stationary growth phase yeast cultures; Spider biofilm repressed
C1_07960W	orf19.5067			-0.384989	0.00673589	0.12154	0.581677	-0.541641	0.000368937	-0.310126	0.0314212	0.18465	0.2206	-0.093808	0.822203	0.176077	0.25924	Predicted nuclear exosome-associated nucleic acid binding protein; rat catheter and Spider biofilm induced
C4_00460C	orf19.5675			-0.212905	0.0863408	-0.291329	0.0671758	-0.280207	0.0423268	-0.492679	3.95224e-05	0.0251219	0.884029	0.0262104	0.933183	-0.305272	0.0151876	Protein involved in proteolytic control of sumoylated substrates; interacts with SUMO; member of the SWI/SNF family of DNA-dependent ATPases; Spider biofilm induced
C1_11680C	orf19.1150.1			0.696563	0.51481	0.214023	1	-0.476933	1	0.0625751	1	-0.197999	1	-0.934874	1	-0.718443	1	Ortholog of C. dubliniensis CD36 : Cd36_10990, C. parapsilosis CDC317 : CPAR2_804585, C. auris B8441 : B9J08_000968 and Candida tenuis NRRL Y-1498 : cten_CGOB_00256
C6_00670W	CDC14			0.088077	0.531184	-0.137239	0.349187	-0.242818	0.0465815	-0.238482	0.0198048	-0.370323	0.00116177	-0.189669	0.291533	-0.313686	0.012682	Protein involved in exit from mitosis and morphogenesis; ortholog of S. cerevisiae Cdc14p, which is a dual-specificity phosphatase and cell-cycle regulator; suppresses S. cerevisiae cdc15-lyt1, dbf2-2, and (partially) tem1 mutant phenotypes
C5_02070C	orf19.3161			-0.388165	4.29442e-06	-0.0468325	0.757164	-0.540058	1.05327e-08	-0.436694	3.61662e-07	0.074636	0.497143	-0.0790515	0.673578	-0.0132148	0.924895	Ortholog(s) have ATPase activator activity, RNA binding activity
C1_11710C	orf19.1148			-1.51367	0.2537	-0.191019	1	-1.58241	1	0.0553293	1	0.205516	1	0.29175	1	0.0961943	1	Ortholog of C. dubliniensis CD36 : Cd36_11020 and Candida albicans WO-1 : CAWG_00266
[truncated: 4,841 more rows]

## Sheet: Table S3B.  LFCs direct targets
RNA-seq analysis of direct Tye7 and Gal4 targets in tye7Δ/Δ, gal4Δ/Δ, gal4Δ/Δ tye7Δ/Δ in SC5314 and P87
				P87 WT/ SC5314 WT		SC5314 tye7Δ/Δ /SC5314 WT		SC5314 gal4Δ/Δ /SC5314 WT		SC5314 gal4Δ/Δtye7Δ/Δ /SC5314 WT		P87 tye7Δ/Δ /P87 WT		P87 gal4Δ/Δ /P87 WT		P87 gal4Δ/Δtye7Δ/Δ /P87 WT
[truncated: 320 more rows]

## Sheet: Table S3C. LFCs KEGG Glycolysis
RNA-seq analysis of direct Tye7 and Gal4 targets in tye7Δ/Δ, gal4Δ/Δ, gal4Δ/Δ tye7Δ/Δ in SC5314 and P87
[truncated: 42 more rows]

[truncated: 2 more sheets: Table S3D.  Gene subsets, Table S3E.  GO enrichments]
